# Supplementary material for: Monosexual Cercariae of Schistosoma japonicum Infection Protects Against DSS-Induced Colitis by Shifting the Th1/Th2 Balance and Modulating the Gut Microbiota
Source: Front Microbiol. 2021 Jan 5;11:606605. doi: 10.3389/fmicb.2020.606605 (PMC7813680; doi:10.3389/fmicb.2020.606605)
Supplement: Supplementary Table 1 — OTU tables and taxonomic classifications of the 16S rRNA gene sequences. [file Data_Sheet_1.XLSX]

## Sheet: Sheet1
OTU_ID	Control.1	Control.2	Control.3	Control.4	Control.5	DSS.1	DSS.2	DSS.3	DSS.4	DSS.5	DSS.Sj.20.1	DSS.Sj.20.2	DSS.Sj.20.3	DSS.Sj.20.4	DSS.Sj.20.5	DSS.Sj.40.1	DSS.Sj.40.2	DSS.Sj.40.3	DSS.Sj.40.4	DSS.Sj.40.5	DSS.DXM.1	DSS.DXM.2	DSS.DXM.3	DSS.DXM.4	DSS.DXM.5	taxonomy
1	391	260	718	477	839	865	392	330	1849	1423	157	304	450	194	267	337	498	81	340	132	221	195	57	95	143	k__Bacteria; p__Bacteroidetes; c__Bacteroidia; o__Bacteroidales; f__Bacteroidales_S24_7_group; g__uncultured_bacterium; s__uncultured_bacterium
2	1186	2340	276	411	740	321	52	1352	1978	302	2001	600	655	679	1231	372	309	595	196	562	365	411	590	182	760	k__Bacteria; p__Firmicutes; c__Clostridia; o__Clostridiales; f__Lachnospiraceae
3	862	227	273	6	262	1	0	0	0	0	1	8	6	0	0	626	404	96	52	444	1	72	0	3	1	k__Bacteria; p__Bacteroidetes; c__Bacteroidia; o__Bacteroidales; f__Bacteroidales_S24_7_group; g__uncultured_bacterium; s__uncultured_bacterium
4	2453	1727	2621	2165	3849	10	3	3164	57	29	680	27	17	1082	98	2702	211	481	254	42	0	1150	1106	978	1	k__Bacteria; p__Bacteroidetes; c__Bacteroidia; o__Bacteroidales; f__Rikenellaceae; g__Alistipes; s__uncultured_bacterium
5	29	31	20	42	23	11	4	57	3	6	5	5	15	15	1	40	14	9	15	7	0	4	7	11	1	k__Bacteria; p__Bacteroidetes; c__Bacteroidia; o__Bacteroidales; f__Rikenellaceae; g__Alistipes
6	14	45	3	102	13	251	2	11	262	176	175	44	79	3	13	1	3	0	1	34	73	5	110	15	226	k__Bacteria; p__Firmicutes; c__Clostridia; o__Clostridiales; f__Lachnospiraceae; g__Lachnospiraceae_NK4A136_group; s__uncultured_bacterium
7	1362	290	316	115	540	18	214	186	1	2	1275	111	90	1291	142	4966	71	1517	1399	1314	7	1251	2196	2525	8	k__Bacteria; p__Bacteroidetes; c__Bacteroidia; o__Bacteroidales; f__Bacteroidales_S24_7_group; g__uncultured_bacterium; s__uncultured_bacterium
8	747	1140	12	0	216	0	0	40	1	0	2	18	4	0	1	109	152	174	301	4	2	4	22	0	0	k__Bacteria; p__Firmicutes; c__Clostridia; o__Clostridiales; f__Ruminococcaceae; g__Ruminococcaceae_UCG_014; Ambiguous_taxa
9	6	7	7	3	14	7	0	4	20	175	9	4	11	3	3	23	18	6	0	3	15	19	42	22	33	k__Bacteria; p__Firmicutes; c__Clostridia; o__Clostridiales; f__Lachnospiraceae
10	1661	6340	948	83	1900	428	26	371	529	1024	541	221	141	75	60	206	337	1083	1233	2822	2372	4483	473	187	849	k__Bacteria; p__Firmicutes; c__Bacilli; o__Lactobacillales
11	774	327	249	614	484	1	0	381	2	3	11	8	6	3	3	14	129	279	567	54	17	96	0	64	14	k__Bacteria; p__Bacteroidetes; c__Bacteroidia; o__Bacteroidales; f__Bacteroidales_S24_7_group; g__uncultured_bacterium; s__uncultured_bacterium
12	14	13	12	7	11	59	14	21	21	4	16	22	21	36	11	7	11	7	9	9	5	3	5	6	13	k__Bacteria; p__Firmicutes; c__Clostridia; o__Clostridiales; f__Ruminococcaceae; g__Ruminococcaceae_NK4A214_group
13	372	355	300	468	102	0	1	0	0	0	1	3	0	0	1	0	0	0	0	0	0	0	0	0	0	k__Bacteria; p__Firmicutes; c__Clostridia; o__Clostridiales; f__Lachnospiraceae
14	282	175	747	919	859	4	0	4068	11	0	478	544	606	1332	191	734	2911	308	207	1258	2719	1768	2651	2237	2409	k__Bacteria; p__Bacteroidetes; c__Bacteroidia; o__Bacteroidales; f__Prevotellaceae; g__Alloprevotella
15	555	361	270	0	107	456	469	3894	343	529	183	3302	3590	109	481	1434	1059	729	2335	4489	4	498	220	109	0	k__Bacteria; p__Bacteroidetes; c__Bacteroidia; o__Bacteroidales; f__Prevotellaceae; g__Prevotellaceae_UCG_001; s__uncultured_bacterium
16	114	59	69	58	28	29	2	46	162	89	102	24	18	27	21	150	31	10	2	21	99	80	68	46	161	k__Bacteria; p__Firmicutes; c__Clostridia; o__Clostridiales; f__Lachnospiraceae; g__uncultured; s__uncultured_bacterium
17	34	10	21	3	14	0	0	0	0	0	0	0	0	0	0	0	0	0	0	0	0	0	0	0	0	k__Bacteria; p__Bacteroidetes; c__Bacteroidia; o__Bacteroidales; f__Bacteroidales_S24_7_group; g__uncultured_bacterium; s__uncultured_bacterium
18	14	16	5	3	4	1	0	0	0	0	0	0	0	0	0	0	0	0	0	0	1	0	0	0	0	k__Bacteria; p__Firmicutes; c__Clostridia; o__Clostridiales; f__Lachnospiraceae
19	196	85	33	78	66	130	12	65	51	11	75	85	109	49	26	60	63	17	5	59	87	91	33	37	40	k__Bacteria; p__Bacteroidetes; c__Bacteroidia; o__Bacteroidales; f__Bacteroidales_S24_7_group; g__uncultured_bacterium; s__uncultured_bacterium
20	30	12	11	15	11	28	0	11	39	9	27	17	19	13	4	6	42	3	7	2	6	7	0	1	0	k__Bacteria; p__Actinobacteria; c__Coriobacteriia; o__Coriobacteriales; f__Coriobacteriaceae; g__Enterorhabdus; s__uncultured_bacterium
21	484	260	697	500	575	9818	4701	3138	4759	2450	4015	5983	6807	6775	2539	967	3564	2285	1849	1498	5664	5691	2027	1640	6906	k__Bacteria; p__Bacteroidetes; c__Bacteroidia; o__Bacteroidales; f__Bacteroidaceae; g__Bacteroides
22	794	390	1737	436	364	61	1	551	37	206	216	78	128	329	85	578	53	204	0	286	200	3	912	140	863	k__Bacteria; p__Firmicutes; c__Clostridia; o__Clostridiales; f__Lachnospiraceae; g__Lachnospiraceae_NK4A136_group
23	999	889	362	911	547	0	209	445	0	101	1103	788	994	545	298	230	509	100	43	859	1781	1771	799	343	701	k__Bacteria; p__Bacteroidetes; c__Bacteroidia; o__Bacteroidales; f__Bacteroidales_S24_7_group; Ambiguous_taxa; Ambiguous_taxa
24	106	178	0	0	0	0	0	5	0	2	82	8	2	53	18	72	1	3	52	8	0	0	0	0	0	k__Bacteria; p__Firmicutes; c__Clostridia; o__Clostridiales; f__Lachnospiraceae; g__Lachnospiraceae_NK4A136_group
25	652	208	189	272	261	2230	647	1717	992	731	425	2024	1669	1543	488	959	4362	546	2170	4254	1223	1202	2515	1099	2202	k__Bacteria; p__Bacteroidetes; c__Bacteroidia; o__Bacteroidales; f__Bacteroidales_S24_7_group; g__uncultured_Bacteroidales_bacterium; s__uncultured_Bacteroidales_bacterium
26	77	22	24	28	34	0	0	2	0	0	5	2	2	1	11	1	3	0	0	25	36	3	60	17	19	k__Bacteria; p__Firmicutes; c__Clostridia; o__Clostridiales; f__Lachnospiraceae
27	83	47	52	79	77	339	43	146	433	272	145	88	131	245	36	31	134	28	54	73	90	87	34	52	49	k__Bacteria; p__Bacteroidetes; c__Bacteroidia; o__Bacteroidales; f__Bacteroidales_S24_7_group; g__uncultured_bacterium; s__uncultured_bacterium
28	71	56	39	43	43	114	6	44	89	34	37	50	43	47	31	79	71	37	27	93	45	50	28	23	46	k__Bacteria; p__Firmicutes; c__Clostridia; o__Clostridiales; f__Ruminococcaceae; g__Ruminiclostridium_9; s__unidentified
29	107	87	51	22	16	4	1	3	15	14	17	6	0	0	4	10	10	0	2	9	12	8	31	7	6	k__Bacteria; p__Firmicutes; c__Clostridia; o__Clostridiales; f__Lachnospiraceae
30	548	472	459	816	598	3	9	854	2	1	48	153	271	78	57	543	17	232	592	316	38	202	32	158	34	k__Bacteria; p__Bacteroidetes; c__Bacteroidia; o__Bacteroidales; f__Bacteroidales_S24_7_group
31	242	89	182	107	297	576	263	296	588	346	121	177	434	383	207	482	1028	213	278	239	21	60	124	67	48	k__Bacteria; p__Bacteroidetes; c__Bacteroidia; o__Bacteroidales; f__Rikenellaceae; g__Alistipes
32	525	223	45	325	290	644	142	416	664	423	381	515	645	164	270	127	545	106	149	282	263	284	143	130	129	k__Bacteria; p__Bacteroidetes; c__Bacteroidia; o__Bacteroidales; f__Bacteroidales_S24_7_group; g__uncultured_bacterium; s__uncultured_bacterium
33	16	20	7	9	14	29	6	5	18	21	15	11	5	10	6	9	58	4	3	21	39	20	9	3	18	k__Bacteria; p__Actinobacteria; c__Coriobacteriia; o__Coriobacteriales; f__Coriobacteriaceae; g__Enterorhabdus
34	365	105	173	18	28	50	6	105	4	30	6	31	66	3	26	13	153	79	0	8	25	0	0	44	72	k__Bacteria; p__Firmicutes; c__Clostridia; o__Clostridiales; f__Clostridiales_vadinBB60_group
35	24	10	18	3	15	0	0	1	0	0	0	0	0	0	0	1	0	0	1	1	0	0	0	2	0	k__Bacteria; p__Bacteroidetes; c__Bacteroidia; o__Bacteroidales; f__Bacteroidales_S24_7_group
36	63	30	114	256	225	0	2	24	6	432	53	72	180	8	63	63	41	18	3	34	8	4	253	53	12	k__Bacteria; p__Firmicutes; c__Clostridia; o__Clostridiales; f__Lachnospiraceae
37	7	1	1	0	1	1	0	4	0	0	1	0	2	2	0	2	1	0	2	0	0	6	1	2	0	k__Bacteria; p__Bacteroidetes; c__Bacteroidia; o__Bacteroidales
38	484	628	1536	450	1507	96	2	11	32	2	70	14	9	1	4	13	12	240	3	947	17	217	1819	0	21	k__Bacteria; p__Bacteroidetes; c__Bacteroidia; o__Bacteroidales; f__Bacteroidaceae; g__Bacteroides; s__uncultured_bacterium
39	59	28	54	50	29	0	0	0	0	0	0	0	0	0	0	0	1	0	0	0	0	0	0	0	0	k__Bacteria; p__Firmicutes; c__Clostridia; o__Clostridiales; f__Lachnospiraceae; g__uncultured; s__uncultured_bacterium
40	721	615	540	1024	618	114	49	400	125	368	97	173	192	404	175	523	181	55	6	293	119	217	10	207	106	k__Bacteria; p__Bacteroidetes; c__Bacteroidia; o__Bacteroidales; f__Bacteroidales_S24_7_group; g__uncultured_bacterium; s__uncultured_bacterium
41	200	376	223	316	378	12	0	3	10	7	1	3	2	0	7	26	6	1	1	0	8	17	4	2	20	k__Bacteria; p__Firmicutes; c__Clostridia; o__Clostridiales; f__Lachnospiraceae; g__Lachnospiraceae_NK4A136_group; s__uncultured_bacterium
42	30	13	10	0	8	0	0	0	0	0	0	1	0	0	0	17	0	1	0	4	0	1	0	0	0	k__Bacteria; p__Bacteroidetes; c__Bacteroidia; o__Bacteroidales; f__Bacteroidales_S24_7_group; g__uncultured_bacterium; s__uncultured_bacterium
43	7	1	1	0	0	10	9	45	4	2	1	73	59	3	7	13	23	17	45	115	0	2	15	3	0	k__Bacteria; p__Bacteroidetes; c__Bacteroidia; o__Bacteroidales
44	12	12	24	37	1	50	34	5	21	27	6	10	20	2	2	1	5	8	5	11	8	2	45	6	34	k__Bacteria; p__Firmicutes; c__Clostridia; o__Clostridiales; f__Lachnospiraceae
45	3	3	4	9	29	13	4	37	13	4	7	4	21	9	10	17	17	1	9	3	0	0	0	12	5	k__Bacteria; p__Bacteroidetes; c__Bacteroidia; o__Bacteroidales; f__Rikenellaceae; g__Alistipes; s__uncultured_bacterium
46	806	843	1971	462	1278	2	0	0	2	0	0	0	0	0	1	0	1	0	0	6	1	0	0	5	0	k__Bacteria; p__Bacteroidetes; c__Bacteroidia; o__Bacteroidales; f__Bacteroidales_S24_7_group
47	58	13	2	7	8	0	1	3	0	0	19	4	2	16	1	49	2	14	2	12	0	31	25	35	0	k__Bacteria; p__Bacteroidetes; c__Bacteroidia; o__Bacteroidales; f__Bacteroidales_S24_7_group; g__uncultured_bacterium; s__uncultured_bacterium
48	2	3	7	25	9	28	8	0	5	6	4	3	1	4	2	3	5	1	1	2	0	1	0	3	2	k__Bacteria; p__Firmicutes; c__Clostridia; o__Clostridiales; f__Clostridiales_vadinBB60_group; g__uncultured_bacterium; s__uncultured_bacterium
49	59	27	24	97	39	41	0	26	63	50	33	49	40	34	24	22	47	18	4	55	30	72	57	12	111	k__Bacteria; p__Firmicutes; c__Clostridia; o__Clostridiales; f__Lachnospiraceae
50	69	58	126	79	96	206	11	546	204	43	1760	364	574	1450	181	86	592	29	59	178	868	496	337	627	490	k__Bacteria; p__Bacteroidetes; c__Bacteroidia; o__Bacteroidales; f__Bacteroidales_S24_7_group
51	25	7	28	41	26	0	0	61	0	0	26	10	16	47	5	66	71	18	6	32	53	55	74	81	46	k__Bacteria; p__Bacteroidetes; c__Bacteroidia; o__Bacteroidales; f__Prevotellaceae; g__Alloprevotella
52	97	70	27	131	126	69	6	8	78	35	17	21	26	31	10	22	100	40	38	40	25	28	11	12	8	k__Bacteria; p__Bacteroidetes; c__Bacteroidia; o__Bacteroidales; f__Bacteroidales_S24_7_group; g__uncultured_bacterium; s__uncultured_bacterium
53	33	8	7	21	9	2	0	4	0	1	1	0	1	2	2	2	1	0	0	5	2	4	0	5	0	k__Bacteria; p__Bacteroidetes; c__Bacteroidia; o__Bacteroidales; f__Bacteroidales_S24_7_group; g__uncultured_bacterium; s__uncultured_bacterium
54	13	6	12	0	5	0	0	0	0	0	0	2	0	0	0	5	2	9	2	10	0	3	0	0	0	k__Bacteria; p__Bacteroidetes; c__Bacteroidia; o__Bacteroidales; f__Bacteroidales_S24_7_group; g__uncultured_bacterium; s__uncultured_bacterium
55	3	7	11	17	15	11	0	0	7	6	15	0	3	10	4	1	4	1	0	3	5	2	20	3	10	k__Bacteria; p__Firmicutes; c__Clostridia; o__Clostridiales; f__Lachnospiraceae; g__uncultured; s__unidentified
56	311	1091	718	247	470	0	0	0	0	0	0	0	0	1	3	0	0	0	0	0	0	0	0	0	0	k__Bacteria; p__Firmicutes; c__Clostridia; o__Clostridiales; f__Lachnospiraceae; g__Incertae_Sedis; s__uncultured_bacterium
57	45	87	4	3	9	0	0	0	0	0	3	2	0	0	0	5	10	12	11	2	0	0	6	0	4	k__Bacteria; p__Firmicutes; c__Clostridia; o__Clostridiales; f__Ruminococcaceae; g__Ruminococcaceae_UCG_014; s__uncultured_bacterium
58	23	16	4	6	11	42	3	6	42	10	6	13	11	12	8	14	16	12	6	6	10	9	5	6	12	k__Bacteria; p__Firmicutes; c__Clostridia; o__Clostridiales; f__Ruminococcaceae
59	15	3	8	6	5	0	0	0	0	0	1	1	0	0	0	0	1	0	1	0	0	0	0	0	0	k__Bacteria; p__Bacteroidetes; c__Bacteroidia; o__Bacteroidales; f__Bacteroidales_S24_7_group; g__uncultured_bacterium; s__uncultured_bacterium
60	69	21	9	7	9	0	0	1	0	0	7	1	1	24	3	93	0	22	14	13	0	9	1	37	0	k__Bacteria; p__Bacteroidetes; c__Bacteroidia; o__Bacteroidales; f__Bacteroidales_S24_7_group; g__uncultured_bacterium; s__uncultured_bacterium
61	134	51	50	25	64	0	0	0	0	0	0	0	0	0	1	0	0	0	0	0	0	0	0	0	0	k__Bacteria; p__Firmicutes; c__Clostridia; o__Clostridiales; f__Lachnospiraceae; g__Roseburia; s__uncultured_bacterium
62	9	0	0	0	0	3	1	12	1	0	2	9	15	1	0	5	10	3	1	4	0	3	0	0	0	k__Bacteria; p__Bacteroidetes; c__Bacteroidia; o__Bacteroidales
63	239	148	63	0	0	0	0	0	0	0	1	0	0	0	1	0	0	0	0	1	0	0	0	0	0	k__Bacteria; p__Firmicutes; c__Clostridia; o__Clostridiales; f__Lachnospiraceae; g__Roseburia; s__uncultured_bacterium
64	172	162	199	53	63	154	31	29	114	39	270	147	190	295	57	49	177	46	25	184	1016	298	107	24	179	k__Bacteria; p__Bacteroidetes; c__Bacteroidia; o__Bacteroidales; f__Bacteroidales_S24_7_group; g__uncultured_bacterium; s__uncultured_bacterium
65	9	3	4	0	0	0	0	0	0	0	0	0	0	0	0	2	0	2	0	0	0	0	0	0	0	k__Bacteria; p__Firmicutes; c__Clostridia; o__Clostridiales; f__Lachnospiraceae; g__Lachnospiraceae_NK4A136_group; s__uncultured_bacterium
66	21	11	2	1	0	0	0	9	6	6	3	7	0	0	6	0	65	0	1	0	19	18	0	4	39	k__Bacteria; p__Firmicutes; c__Clostridia; o__Clostridiales; f__Lachnospiraceae; g__uncultured; s__uncultured_bacterium
67	5	1	9	14	14	0	0	17	0	0	0	2	1	0	0	1	1	3	4	3	0	6	0	4	1	k__Bacteria; p__Bacteroidetes; c__Bacteroidia; o__Bacteroidales
68	11	10	5	6	2	0	0	0	0	0	1	5	4	0	0	2	4	1	2	1	0	3	0	1	0	k__Bacteria; p__Bacteroidetes; c__Bacteroidia; o__Bacteroidales; f__Bacteroidales_S24_7_group; g__uncultured_bacterium; s__uncultured_bacterium
69	1	0	0	0	0	0	0	0	0	0	1	0	0	1	0	0	0	0	0	0	2	0	1	0	0	k__Bacteria
70	5	6	16	16	11	0	0	11	0	0	1	3	14	10	2	14	0	6	14	4	2	8	0	5	0	k__Bacteria; p__Bacteroidetes; c__Bacteroidia; o__Bacteroidales; f__Bacteroidales_S24_7_group; g__uncultured_bacterium; s__uncultured_bacterium
71	32	21	16	48	26	0	0	17	0	0	1	2	6	1	0	17	0	4	5	1	1	1	0	4	0	k__Bacteria; p__Bacteroidetes; c__Bacteroidia; o__Bacteroidales; f__Bacteroidales_S24_7_group
72	30	11	8	0	4	0	0	0	0	0	0	0	0	0	0	1	1	3	0	0	0	0	0	0	0	k__Bacteria; p__Bacteroidetes; c__Bacteroidia; o__Bacteroidales; f__Bacteroidales_S24_7_group; g__uncultured_bacterium; s__uncultured_bacterium
73	7	4	11	11	17	0	1	2	0	0	0	0	0	1	1	0	0	1	7	0	0	0	0	1	0	k__Bacteria; p__Bacteroidetes; c__Bacteroidia; o__Bacteroidales; f__Bacteroidales_S24_7_group
74	39	40	68	91	91	28	119	26	162	292	332	185	186	46	74	126	154	101	18	58	114	92	131	40	150	k__Bacteria; p__Firmicutes; c__Clostridia; o__Clostridiales; f__Lachnospiraceae; g__Lachnoclostridium
75	38	12	67	95	99	8	21	41	4	8	19	46	25	14	5	106	124	88	46	31	66	127	48	36	58	k__Bacteria; p__Firmicutes; c__Clostridia; o__Clostridiales; f__Ruminococcaceae; g__Ruminococcaceae_UCG_014
76	5	2	0	0	1	0	0	0	4	3	0	0	2	0	0	0	0	2	0	0	1	1	0	0	0	k__Bacteria; p__Firmicutes; c__Clostridia; o__Clostridiales; f__Ruminococcaceae; g__Ruminiclostridium_9; s__uncultured_bacterium
77	37	40	126	34	81	1	0	0	0	0	4	1	2	1	0	0	1	30	0	44	0	13	79	1	0	k__Bacteria; p__Bacteroidetes; c__Bacteroidia; o__Bacteroidales; f__Bacteroidaceae; g__Bacteroides; s__uncultured_bacterium
78	11	13	9	0	2	0	0	0	0	0	1	0	1	0	0	1	1	0	0	1	2	0	2	0	1	k__Bacteria; p__Bacteroidetes; c__Bacteroidia; o__Bacteroidales; f__Bacteroidales_S24_7_group
79	214	178	63	870	444	0	0	0	0	0	0	0	0	0	0	0	0	0	0	0	0	0	0	0	0	k__Bacteria; p__Firmicutes; c__Clostridia; o__Clostridiales; f__Lachnospiraceae; g__uncultured; s__Lachnospiraceae_bacterium_6_1
80	29	16	34	3	16	0	0	0	0	0	0	0	0	0	0	2	0	1	0	1	0	0	2	0	0	k__Bacteria; p__Bacteroidetes; c__Bacteroidia; o__Bacteroidales; f__Bacteroidales_S24_7_group; g__uncultured_bacterium; s__uncultured_bacterium
81	65	117	143	242	65	110	70	96	147	47	150	316	349	379	87	530	794	457	489	722	194	682	436	217	79	k__Bacteria; p__Bacteroidetes; c__Bacteroidia; o__Bacteroidales; f__Bacteroidales_S24_7_group; g__uncultured_Bacteroidales_bacterium; s__uncultured_Bacteroidales_bacterium
82	15	0	2	0	5	0	0	0	1	0	1	0	0	1	0	11	1	4	0	5	0	2	0	1	0	k__Bacteria; p__Bacteroidetes; c__Bacteroidia; o__Bacteroidales; f__Bacteroidales_S24_7_group; g__uncultured_bacterium; s__uncultured_bacterium
83	8	1	0	1	4	2	0	1	0	0	4	1	2	9	1	0	2	0	0	3	16	9	2	0	3	k__Bacteria; p__Bacteroidetes; c__Bacteroidia; o__Bacteroidales; f__Bacteroidales_S24_7_group; g__uncultured_bacterium; s__uncultured_bacterium
84	25	15	1	0	11	0	0	0	0	0	0	0	0	0	0	0	0	0	0	0	0	0	0	0	0	k__Bacteria; p__Firmicutes; c__Clostridia; o__Clostridiales; f__Lachnospiraceae; g__Roseburia; s__uncultured_bacterium
85	115	72	94	54	83	0	0	51	0	3	31	1	2	35	1	137	3	20	12	0	0	42	41	28	0	k__Bacteria; p__Bacteroidetes; c__Bacteroidia; o__Bacteroidales; f__Rikenellaceae; g__Alistipes; s__uncultured_bacterium
86	57	4	4	0	0	0	0	0	0	0	1	0	0	1	0	173	1	31	10	27	0	3	0	3	0	k__Bacteria; p__Bacteroidetes; c__Bacteroidia; o__Bacteroidales; f__Bacteroidales_S24_7_group; g__uncultured_bacterium; s__uncultured_bacterium
87	2	1	7	0	4	6	4	8	9	13	6	12	2	3	2	10	5	3	1	4	1	0	0	0	1	k__Bacteria; p__Bacteroidetes; c__Bacteroidia; o__Bacteroidales; f__Bacteroidales_S24_7_group; g__uncultured_bacterium; s__uncultured_bacterium
88	28	2	4	4	4	0	0	0	0	0	0	0	0	0	0	0	0	0	0	0	0	0	0	0	0	k__Bacteria; p__Firmicutes; c__Clostridia; o__Clostridiales; f__Lachnospiraceae; g__Roseburia; s__uncultured_Clostridiales_bacterium
89	32	77	106	77	77	74	6	15	191	63	16	10	42	35	29	43	40	8	10	28	10	17	41	27	35	k__Bacteria; p__Firmicutes; c__Clostridia; o__Clostridiales; f__Ruminococcaceae; g__uncultured; s__uncultured_bacterium
90	84	43	122	40	87	528	115	384	153	166	177	136	192	85	97	148	188	23	65	111	57	101	0	41	84	k__Bacteria; p__Bacteroidetes; c__Bacteroidia; o__Bacteroidales; f__Bacteroidales_S24_7_group
91	63	25	87	55	120	156	7	23	335	407	108	43	60	91	44	29	101	15	8	35	75	45	47	68	204	k__Bacteria; p__Firmicutes; c__Clostridia; o__Clostridiales; f__Lachnospiraceae; g__uncultured; s__uncultured_bacterium
92	95	36	64	176	98	0	0	0	0	0	0	0	0	0	0	0	0	0	0	0	0	0	0	0	0	k__Bacteria; p__Firmicutes; c__Clostridia; o__Clostridiales; f__Lachnospiraceae; g__Roseburia; s__uncultured_bacterium
93	2	1	0	0	0	0	0	0	0	0	0	0	0	0	0	0	0	0	0	0	0	0	0	0	0	k__Bacteria; p__Firmicutes; c__Clostridia; o__Clostridiales; f__Lachnospiraceae
94	53	34	33	13	28	0	0	0	0	0	0	0	0	0	0	0	0	0	0	0	0	0	0	0	1	k__Bacteria; p__Bacteroidetes; c__Bacteroidia; o__Bacteroidales; f__Bacteroidales_S24_7_group; g__uncultured_bacterium; s__uncultured_bacterium
95	72	17	5	4	8	0	8	2	0	0	56	2	1	29	10	48	3	11	3	23	0	69	94	49	0	k__Bacteria; p__Bacteroidetes; c__Bacteroidia; o__Bacteroidales; f__Bacteroidales_S24_7_group; g__uncultured_bacterium; s__uncultured_bacterium
96	32	27	31	9	49	3	21	70	2	3	13	8	1	3	2	38	53	16	8	74	11	79	27	59	56	k__Bacteria; p__Firmicutes; c__Clostridia; o__Clostridiales; f__Ruminococcaceae; g__Ruminococcaceae_UCG_014; s__uncultured_bacterium
97	5	0	1	16	2	0	0	12	0	0	7	8	5	12	1	4	5	1	0	6	42	33	37	5	23	k__Bacteria; p__Bacteroidetes; c__Bacteroidia; o__Bacteroidales
98	24	6	6	12	11	16	5	42	187	65	13	73	28	12	6	57	70	23	6	20	98	51	39	31	100	k__Bacteria; p__Firmicutes; c__Bacilli; o__Lactobacillales; f__Streptococcaceae; g__Streptococcus
99	31	3	4	0	5	0	20	7	3	1	22	13	2	85	9	177	11	77	130	145	0	40	205	139	1	k__Bacteria; p__Bacteroidetes; c__Bacteroidia; o__Bacteroidales; f__Bacteroidales_S24_7_group
100	35	2	6	3	7	0	7	3	0	2	19	12	4	72	8	150	5	41	106	114	0	41	179	115	1	k__Bacteria; p__Bacteroidetes; c__Bacteroidia; o__Bacteroidales; f__Bacteroidales_S24_7_group
101	13	8	7	0	1	0	0	18	0	0	51	9	12	6	21	26	22	31	3	46	26	0	110	27	85	k__Bacteria; p__Firmicutes; c__Clostridia; o__Clostridiales; f__Lachnospiraceae; g__uncultured
102	166	85	26	81	90	50	10	59	102	34	149	72	82	89	21	45	105	18	29	99	306	177	96	60	124	k__Bacteria; p__Actinobacteria; c__Coriobacteriia; o__Coriobacteriales; f__Coriobacteriaceae; g__Enterorhabdus; Ambiguous_taxa
103	14	9	19	5	15	0	0	0	5	22	0	1	5	3	1	18	5	8	2	3	5	6	24	4	15	k__Bacteria; p__Firmicutes; c__Clostridia; o__Clostridiales; f__Ruminococcaceae; g__Anaerotruncus
104	5	8	7	1	16	0	2	0	0	7	2	0	0	0	0	0	2	2	0	0	33	0	4	5	1	k__Bacteria; p__Firmicutes; c__Clostridia; o__Clostridiales; f__Lachnospiraceae; g__Lachnospiraceae_NK4A136_group; Ambiguous_taxa
105	46	31	41	43	26	2	1	21	0	1	1	4	3	5	3	33	8	2	0	3	0	6	2	11	2	k__Bacteria; p__Bacteroidetes; c__Bacteroidia; o__Bacteroidales
106	53	29	3	16	3	0	0	0	0	0	0	0	0	0	0	0	0	0	0	0	0	0	0	0	0	k__Bacteria; p__Firmicutes; c__Clostridia; o__Clostridiales; f__Lachnospiraceae
107	23	35	37	15	32	4	3	12	45	68	42	13	14	5	12	21	23	3	2	11	10	27	42	15	23	k__Bacteria; p__Firmicutes; c__Clostridia; o__Clostridiales; f__Ruminococcaceae; g__Ruminiclostridium_5; s__uncultured_bacterium
108	5	2	26	7	12	0	0	0	0	0	0	0	0	0	0	0	0	0	0	0	0	0	1	0	0	k__Bacteria; p__Bacteroidetes; c__Bacteroidia; o__Bacteroidales; f__Bacteroidales_S24_7_group; g__uncultured_bacterium; s__uncultured_bacterium
109	55	29	10	0	4	0	0	0	0	0	1	4	0	0	0	11	9	1	0	20	0	3	0	1	0	k__Bacteria; p__Bacteroidetes; c__Bacteroidia; o__Bacteroidales; f__Bacteroidales_S24_7_group
110	3	1	1	8	2	0	0	47	0	0	6	13	22	30	3	14	74	9	9	46	25	22	97	48	81	k__Bacteria; p__Bacteroidetes; c__Bacteroidia; o__Bacteroidales
111	17	18	73	97	382	0	0	0	0	0	0	0	0	0	1	0	1	0	0	0	0	0	0	0	0	k__Bacteria; p__Firmicutes; c__Clostridia; o__Clostridiales; f__Lachnospiraceae
112	9	14	35	55	79	3	2	14	0	0	1	2	0	0	0	22	7	15	2	3	1	2	1	1	0	k__Bacteria; p__Firmicutes; c__Clostridia; o__Clostridiales; f__Ruminococcaceae; g__Ruminococcaceae_UCG_014
113	15	17	2	7	3	32	2	2	22	3	12	18	6	2	5	7	31	16	6	24	82	19	3	3	22	k__Bacteria; p__Actinobacteria; c__Coriobacteriia; o__Coriobacteriales; f__Coriobacteriaceae; g__Enterorhabdus; s__uncultured_bacterium
114	8	9	3	3	1	0	0	0	0	0	9	2	10	7	1	1	2	0	0	0	50	9	7	1	7	k__Bacteria; p__Bacteroidetes; c__Bacteroidia; o__Bacteroidales; f__Bacteroidales_S24_7_group
115	3	4	2	9	9	55	9	3	158	32	6	10	18	5	14	12	16	1	0	5	0	26	0	12	0	k__Bacteria; p__Bacteroidetes; c__Bacteroidia; o__Bacteroidales; f__Porphyromonadaceae; g__Parabacteroides; Ambiguous_taxa
116	15	14	4	18	2	0	0	8	0	0	1	1	0	0	0	7	0	1	0	1	0	7	2	0	0	k__Bacteria; p__Bacteroidetes; c__Bacteroidia; o__Bacteroidales; f__Bacteroidales_S24_7_group; g__uncultured_bacterium; s__uncultured_bacterium
117	3	1	0	0	0	0	0	0	0	0	0	0	0	1	0	0	0	0	0	0	0	0	0	0	0	k__Bacteria; p__Tenericutes; c__Mollicutes; o__Mollicutes_RF9; f__uncultured_bacterium; g__uncultured_bacterium; s__uncultured_bacterium
118	18	8	9	0	4	0	0	0	0	0	0	0	0	0	0	8	7	2	0	0	0	1	0	0	0	k__Bacteria; p__Bacteroidetes; c__Bacteroidia; o__Bacteroidales; f__Bacteroidales_S24_7_group; g__uncultured_bacterium; s__uncultured_bacterium
119	13	19	25	15	18	1	1	3	0	2	0	2	2	4	1	2	0	0	0	7	1	3	2	1	2	k__Bacteria; p__Bacteroidetes; c__Bacteroidia; o__Bacteroidales; f__ratAN060301C; g__uncultured_bacterium; s__uncultured_bacterium
120	41	28	131	48	85	33	14	3	10	12	40	21	17	11	3	4	7	112	8	104	4	63	295	1	8	k__Bacteria; p__Bacteroidetes; c__Bacteroidia; o__Bacteroidales; f__Bacteroidaceae; g__Bacteroides
121	38	4	8	0	138	0	0	83	0	0	0	7	5	0	0	15	821	988	101	3	2	17	1	0	0	k__Bacteria; p__Firmicutes; c__Clostridia; o__Clostridiales; f__Ruminococcaceae; g__Ruminococcaceae_UCG_014
122	28	19	16	23	24	0	0	11	0	0	0	0	0	0	0	3	1	3	6	0	0	2	0	4	0	k__Bacteria; p__Bacteroidetes; c__Bacteroidia; o__Bacteroidales; f__Rikenellaceae; g__Alistipes
123	47	56	20	33	14	0	0	16	0	0	17	0	0	7	0	11	1	3	1	1	0	23	9	8	0	k__Bacteria; p__Bacteroidetes; c__Bacteroidia; o__Bacteroidales
124	183	124	59	48	98	264	81	501	236	96	187	173	366	361	82	212	227	79	175	206	170	169	248	164	124	k__Bacteria; p__Bacteroidetes; c__Bacteroidia; o__Bacteroidales; f__Bacteroidales_S24_7_group; g__uncultured_bacterium; s__uncultured_bacterium
125	483	188	74	281	215	631	45	307	243	80	190	286	377	195	83	123	260	56	9	192	314	379	142	168	130	k__Bacteria; p__Bacteroidetes; c__Bacteroidia; o__Bacteroidales; f__Bacteroidales_S24_7_group; g__uncultured_bacterium; s__uncultured_bacterium
126	25	17	13	12	11	0	0	0	0	0	0	0	0	0	0	0	0	0	0	0	0	0	0	0	0	k__Bacteria; p__Bacteroidetes; c__Bacteroidia; o__Bacteroidales; f__Bacteroidales_S24_7_group; g__uncultured_bacterium; s__uncultured_bacterium
127	4	2	1	1	3	1	1	8	1	0	0	9	2	17	1	7	3	0	0	12	0	3	0	1	1	k__Bacteria; p__Bacteroidetes; c__Bacteroidia; o__Bacteroidales; f__Bacteroidales_S24_7_group; g__uncultured_bacterium; s__uncultured_bacterium
128	35	12	20	0	9	0	0	0	0	0	0	0	0	0	0	34	3	7	3	2	0	1	0	0	0	k__Bacteria; p__Bacteroidetes; c__Bacteroidia; o__Bacteroidales
129	52	13	8	18	20	9	0	10	4	1	11	5	2	4	2	7	6	4	0	1	1	10	2	6	1	k__Bacteria; p__Bacteroidetes; c__Bacteroidia; o__Bacteroidales
130	6	1	3	1	2	0	4	7	0	0	7	7	8	1	1	2	2	0	0	3	3	8	0	3	5	k__Bacteria; p__Bacteroidetes; c__Bacteroidia; o__Bacteroidales; f__Bacteroidales_S24_7_group
131	7	2	0	0	1	3	0	10	0	0	2	14	30	0	4	6	1	1	1	9	0	3	0	0	0	k__Bacteria; p__Bacteroidetes; c__Bacteroidia; o__Bacteroidales
132	6	1	1	1	1	0	2	2	0	0	1	1	0	5	0	13	0	8	10	2	0	3	10	15	0	k__Bacteria; p__Bacteroidetes; c__Bacteroidia; o__Bacteroidales; f__Bacteroidales_S24_7_group
133	44	13	3	0	6	0	0	0	0	0	0	1	0	0	0	13	9	2	0	4	0	2	0	0	0	k__Bacteria; p__Bacteroidetes; c__Bacteroidia; o__Bacteroidales; f__Bacteroidales_S24_7_group; g__uncultured_bacterium; s__uncultured_bacterium
134	10	0	4	26	2	0	0	0	0	5	2	0	0	0	0	1	0	0	0	0	0	0	0	22	1	k__Bacteria; p__Firmicutes; c__Clostridia; o__Clostridiales; f__Lachnospiraceae; g__Roseburia
135	12	17	8	6	15	2	1	2	2	28	18	3	13	17	1	16	22	8	3	6	24	6	70	5	41	k__Bacteria; p__Firmicutes; c__Clostridia; o__Clostridiales; f__Ruminococcaceae
136	40	40	95	9	13	1	0	23	0	3	9	5	3	9	0	18	1	4	1	8	7	0	17	3	23	k__Bacteria; p__Firmicutes; c__Clostridia; o__Clostridiales; f__Lachnospiraceae; g__Lachnospiraceae_NK4A136_group
137	20	38	13	24	201	0	0	0	0	0	0	0	0	0	0	0	0	0	0	0	0	0	0	0	0	k__Bacteria; p__Firmicutes; c__Clostridia; o__Clostridiales; f__Ruminococcaceae; g__Ruminococcaceae_UCG_014; Ambiguous_taxa
138	9	11	14	32	37	37	14	29	17	14	21	19	17	25	3	46	17	3	6	8	6	7	2	19	5	k__Bacteria; p__Bacteroidetes; c__Bacteroidia; o__Bacteroidales; f__Rikenellaceae; g__Alistipes; s__uncultured_bacterium
139	28	22	10	22	13	0	0	10	0	0	4	2	0	5	0	6	0	0	0	0	0	11	2	5	0	k__Bacteria; p__Bacteroidetes; c__Bacteroidia; o__Bacteroidales; f__Rikenellaceae; g__Alistipes
140	49	33	18	3	3	1	1	5	8	6	5	7	5	1	24	9	2	0	0	4	11	14	53	28	7	k__Bacteria; p__Firmicutes; c__Clostridia; o__Clostridiales; f__Lachnospiraceae; g__Lachnoclostridium
141	5	1	2	2	2	0	3	0	0	0	8	1	0	19	1	8	1	1	3	4	0	2	5	16	0	k__Bacteria; p__Bacteroidetes; c__Bacteroidia; o__Bacteroidales; f__Bacteroidales_S24_7_group; g__uncultured_bacterium; s__uncultured_bacterium
142	18	7	29	18	18	0	0	4	0	0	1	0	4	0	0	0	2	2	6	0	1	0	0	1	0	k__Bacteria; p__Bacteroidetes; c__Bacteroidia; o__Bacteroidales; f__Bacteroidales_S24_7_group; g__uncultured_bacterium; s__uncultured_bacterium
143	3	2	3	7	2	0	0	7	0	0	3	6	3	1	1	1	6	1	0	2	1	2	4	2	2	k__Bacteria; p__Bacteroidetes; c__Bacteroidia; o__Bacteroidales; f__Bacteroidales_S24_7_group
144	60	30	23	6	17	0	1	6	0	0	30	0	0	44	1	262	1	51	32	6	0	22	50	70	0	k__Bacteria; p__Bacteroidetes; c__Bacteroidia; o__Bacteroidales
145	6	2	0	0	3	2	0	0	0	0	2	2	0	1	0	0	1	0	0	0	0	1	5	1	1	k__Bacteria; p__Firmicutes; c__Clostridia; o__Clostridiales; f__Ruminococcaceae; g__Subdoligranulum
146	40	31	37	49	51	39	10	11	105	174	57	13	18	19	15	15	21	7	5	21	8	24	44	24	37	k__Bacteria; p__Firmicutes; c__Clostridia; o__Clostridiales; f__Ruminococcaceae; g__Ruminiclostridium_9; s__uncultured_bacterium
147	27	16	0	15	8	0	2	5	0	0	15	12	11	4	7	2	3	0	0	4	24	25	12	0	7	k__Bacteria; p__Bacteroidetes; c__Bacteroidia; o__Bacteroidales; f__Bacteroidales_S24_7_group; g__uncultured_bacterium; s__uncultured_bacterium
148	8	3	0	5	3	2	0	0	0	0	0	0	0	1	0	0	1	0	0	0	0	1	0	0	0	k__Bacteria; p__Bacteroidetes; c__Bacteroidia; o__Bacteroidales; f__Bacteroidales_S24_7_group; g__uncultured_bacterium; s__uncultured_bacterium
149	7	2	3	6	3	0	0	1	0	0	0	3	1	0	1	3	0	4	3	0	0	0	0	1	0	k__Bacteria; p__Bacteroidetes; c__Bacteroidia; o__Bacteroidales; f__Bacteroidales_S24_7_group; g__uncultured_bacterium; s__uncultured_bacterium
150	29	22	7	34	15	0	0	4	0	0	5	5	9	9	4	10	1	0	0	14	5	12	1	6	3	k__Bacteria; p__Bacteroidetes; c__Bacteroidia; o__Bacteroidales; f__Bacteroidales_S24_7_group; g__uncultured_bacterium; s__uncultured_bacterium
151	6	2	2	1	1	0	1	1	0	1	8	2	1	9	1	5	1	1	1	5	1	11	13	10	1	k__Bacteria; p__Bacteroidetes; c__Bacteroidia; o__Bacteroidales; f__Bacteroidales_S24_7_group; Ambiguous_taxa; Ambiguous_taxa
152	20	17	77	12	23	1	0	0	0	1	0	2	3	0	0	5	1	0	3	4	1	3	0	1	1	k__Bacteria; p__Bacteroidetes; c__Bacteroidia; o__Bacteroidales; f__Bacteroidales_S24_7_group; g__uncultured_bacterium; s__uncultured_bacterium
153	5	6	9	12	5	0	0	13	0	0	1	2	1	1	0	5	0	1	6	2	0	2	1	1	0	k__Bacteria; p__Bacteroidetes; c__Bacteroidia; o__Bacteroidales
154	16	18	17	21	10	1	3	0	0	2	11	14	11	3	3	5	4	2	3	3	9	4	3	3	8	k__Bacteria; p__Bacteroidetes; c__Bacteroidia; o__Bacteroidales; f__Bacteroidales_S24_7_group
155	25	25	43	47	34	39	14	6	78	157	24	4	29	44	11	24	30	26	21	107	9	12	20	28	38	k__Bacteria; p__Deferribacteres; c__Deferribacteres; o__Deferribacterales; f__Deferribacteraceae; g__Mucispirillum; s__uncultured_bacterium
156	93	106	1	196	38	307	11	97	611	488	848	226	209	73	362	43	300	21	28	308	169	471	750	90	508	k__Bacteria; p__Firmicutes; c__Clostridia; o__Clostridiales; f__Lachnospiraceae; g__Lachnospiraceae_NK4A136_group; s__uncultured_Clostridiales_bacterium
157	96	58	142	9	18	0	0	1	0	40	6	5	3	1	4	6	25	3	1	62	7	311	5	25	5	k__Bacteria; p__Firmicutes; c__Clostridia; o__Clostridiales; f__Lachnospiraceae
158	30	19	32	0	5	0	0	0	0	0	0	0	0	0	0	0	0	0	0	0	0	0	0	0	0	k__Bacteria; p__Bacteroidetes; c__Bacteroidia; o__Bacteroidales; f__Bacteroidales_S24_7_group; g__uncultured_bacterium; s__uncultured_bacterium
159	55	29	31	1	20	0	0	0	0	0	0	0	0	0	0	39	2	11	3	14	0	3	0	0	0	k__Bacteria; p__Bacteroidetes; c__Bacteroidia; o__Bacteroidales; f__Bacteroidales_S24_7_group; g__uncultured_bacterium; s__uncultured_bacterium
160	19	17	12	11	6	0	0	0	2	5	10	0	3	11	1	5	3	3	0	6	4	17	9	2	5	k__Bacteria; p__Firmicutes; c__Clostridia; o__Clostridiales; f__Ruminococcaceae; g__Anaerotruncus; s__Anaerotruncus_sp._G3(2012)
161	2	0	0	0	0	0	0	0	0	0	0	0	0	0	0	0	0	0	0	1	0	0	0	0	0	k__Bacteria; p__Bacteroidetes; c__Bacteroidia; o__Bacteroidales
162	8	8	0	0	0	0	0	8	0	0	85	17	10	6	48	0	26	0	12	20	1	72	51	7	0	k__Bacteria; p__Firmicutes; c__Clostridia; o__Clostridiales; f__Lachnospiraceae; g__Lachnospiraceae_NK4A136_group; s__uncultured_Clostridiales_bacterium
163	50	14	12	0	21	0	0	2	0	0	12	0	0	14	0	134	0	10	11	2	0	17	29	53	0	k__Bacteria; p__Bacteroidetes; c__Bacteroidia; o__Bacteroidales; f__Rikenellaceae; g__Alistipes; s__uncultured_bacterium
164	16	6	3	2	3	35	33	13	11	12	11	44	57	36	6	7	45	16	27	70	21	26	103	9	52	k__Bacteria; p__Bacteroidetes; c__Bacteroidia; o__Bacteroidales
165	9	9	5	9	1	0	2	6	0	0	24	11	9	9	2	16	3	7	0	12	9	38	27	5	5	k__Bacteria; p__Bacteroidetes; c__Bacteroidia; o__Bacteroidales; f__Bacteroidales_S24_7_group
166	5	5	13	4	15	0	0	1	0	0	2	0	0	0	0	1	0	2	0	4	0	0	3	0	0	k__Bacteria; p__Bacteroidetes; c__Bacteroidia; o__Bacteroidales
167	6	5	7	0	2	1	0	0	3	6	0	4	2	1	1	3	2	0	1	0	1	0	3	5	3	k__Bacteria; p__Firmicutes; c__Clostridia; o__Clostridiales
168	39	53	156	29	96	326	18	20	608	89	523	45	82	245	75	53	86	0	58	65	168	39	211	2	270	k__Bacteria; p__Firmicutes; c__Clostridia; o__Clostridiales; f__Lachnospiraceae; g__Lachnospiraceae_NK4A136_group
169	9	8	16	0	8	0	0	0	0	0	0	0	0	0	0	0	0	1	0	5	0	0	0	0	0	k__Bacteria; p__Bacteroidetes; c__Bacteroidia; o__Bacteroidales
170	84	37	51	8	31	6	0	52	23	3	21	68	82	9	56	8	26	10	3	3	78	43	66	9	109	k__Bacteria; p__Firmicutes; c__Clostridia; o__Clostridiales; f__Lachnospiraceae
171	22	8	10	15	12	0	1	7	10	4	26	1	3	4	5	3	4	8	5	20	10	0	12	14	14	k__Bacteria; p__Firmicutes; c__Clostridia; o__Clostridiales; f__Lachnospiraceae; g__uncultured; s__unidentified
172	4	9	3	6	2	3	1	0	2	2	9	4	3	3	2	3	1	1	0	1	5	2	7	2	2	k__Bacteria; p__Bacteroidetes; c__Bacteroidia; o__Bacteroidales; f__Bacteroidales_S24_7_group
173	19	22	15	20	42	28	5	2	21	61	15	0	7	5	2	2	0	0	0	6	2	3	7	4	5	k__Bacteria; p__Firmicutes; c__Clostridia; o__Clostridiales; f__Lachnospiraceae; g__uncultured; s__uncultured_bacterium
174	1	0	2	33	30	0	8	0	0	23	0	4	1	0	0	65	1	8	16	2	0	0	0	0	0	k__Bacteria; p__Firmicutes; c__Clostridia; o__Clostridiales; f__Ruminococcaceae; g__Ruminococcaceae_UCG_010
175	21	10	1	15	8	0	1	5	0	0	16	12	17	11	1	3	2	0	0	9	16	19	8	2	9	k__Bacteria; p__Bacteroidetes; c__Bacteroidia; o__Bacteroidales; f__Bacteroidales_S24_7_group
176	3	6	19	7	15	20	2	1	51	97	6	0	3	2	2	3	0	0	0	2	2	3	1	6	3	k__Bacteria; p__Firmicutes; c__Clostridia; o__Clostridiales; f__Lachnospiraceae; g__Tyzzerella; s__uncultured_bacterium
177	13	0	13	0	0	0	0	0	0	0	0	0	0	0	0	14	9	3	0	8	0	1	0	0	0	k__Bacteria; p__Bacteroidetes; c__Bacteroidia; o__Bacteroidales
178	25	21	7	11	21	46	23	9	27	7	16	43	30	8	27	13	9	6	5	11	34	17	12	9	14	k__Bacteria; p__Firmicutes; c__Clostridia; o__Clostridiales; f__Family_XIII; g__[Eubacterium]_nodatum_group; s__uncultured_bacterium
179	7	1	1	0	3	5	0	1	0	0	0	0	0	0	0	4	2	1	1	0	0	3	0	0	0	k__Bacteria; p__Bacteroidetes; c__Bacteroidia; o__Bacteroidales; f__Bacteroidales_S24_7_group; g__uncultured_bacterium; s__uncultured_bacterium
180	11	13	59	4	17	0	0	0	0	0	0	0	0	0	0	0	0	0	0	1	0	0	0	0	0	k__Bacteria; p__Bacteroidetes; c__Bacteroidia; o__Bacteroidales
181	35	36	35	41	39	6	7	3	9	93	8	3	12	2	12	7	12	3	4	16	11	15	31	3	20	k__Bacteria; p__Firmicutes; c__Clostridia; o__Clostridiales; f__Ruminococcaceae
182	3	5	18	11	15	0	1	0	0	3	2	0	0	0	0	0	2	0	0	0	37	0	10	11	2	k__Bacteria; p__Firmicutes; c__Clostridia; o__Clostridiales; f__Lachnospiraceae; g__Lachnospiraceae_NK4A136_group; Ambiguous_taxa
183	18	1	0	3	3	34	4	13	5	1	3	21	37	9	3	2	24	3	1	15	13	24	15	11	13	k__Bacteria; p__Bacteroidetes; c__Bacteroidia; o__Bacteroidales; f__Bacteroidales_S24_7_group; g__uncultured_bacterium; s__uncultured_bacterium
184	15	4	19	3	0	0	0	2	0	2	6	3	0	0	1	1	2	4	0	0	1	1	0	0	2	k__Bacteria; p__Firmicutes; c__Clostridia; o__Clostridiales
185	6	10	5	0	1	49	33	0	8	69	10	8	39	16	12	2	8	1	3	20	0	0	3	0	3	k__Bacteria; p__Firmicutes; c__Clostridia; o__Clostridiales; f__Clostridiales_vadinBB60_group; g__uncultured_bacterium; s__uncultured_bacterium
186	7	2	16	18	11	0	0	114	0	0	70	57	45	152	27	23	90	37	13	41	172	137	105	101	239	k__Bacteria; p__Bacteroidetes; c__Bacteroidia; o__Bacteroidales
187	47	0	2	0	4	0	0	0	0	0	0	0	0	0	0	98	0	8	1	17	0	2	0	1	0	k__Bacteria; p__Bacteroidetes; c__Bacteroidia; o__Bacteroidales; f__Bacteroidales_S24_7_group; g__uncultured_bacterium; s__uncultured_bacterium
188	43	59	9	10	35	144	6	13	113	38	4	65	258	19	129	7	1	4	9	13	35	8	16	2	11	k__Bacteria; p__Tenericutes; c__Mollicutes; o__Anaeroplasmatales; f__Anaeroplasmataceae; g__Anaeroplasma; s__uncultured_organism
189	19	25	14	35	17	0	0	9	0	0	3	5	9	2	0	7	0	2	0	8	1	8	3	2	2	k__Bacteria; p__Bacteroidetes; c__Bacteroidia; o__Bacteroidales; f__Bacteroidales_S24_7_group; g__uncultured_bacterium; s__uncultured_bacterium
190	82	97	102	12	178	457	92	44	64	1372	107	79	356	86	94	22	47	6	20	103	24	60	15	9	88	k__Bacteria; p__Firmicutes; c__Clostridia; o__Clostridiales; f__Clostridiales_vadinBB60_group; g__uncultured_bacterium; s__uncultured_bacterium
191	7	2	2	1	3	11	5	17	4	5	4	17	23	23	6	18	22	12	22	39	8	12	42	18	14	k__Bacteria; p__Bacteroidetes; c__Bacteroidia; o__Bacteroidales; f__Bacteroidales_S24_7_group
192	107	33	29	2	18	0	0	0	0	0	0	0	0	0	0	126	10	23	8	31	1	5	0	0	0	k__Bacteria; p__Bacteroidetes; c__Bacteroidia; o__Bacteroidales; f__Bacteroidales_S24_7_group; g__uncultured_bacterium; s__uncultured_bacterium
193	261	135	146	331	195	451	87	551	301	250	70	169	414	204	144	196	428	61	347	307	84	94	61	86	93	k__Bacteria; p__Bacteroidetes; c__Bacteroidia; o__Bacteroidales; f__Rikenellaceae; g__Alistipes
194	7	15	49	12	30	3	1	18	30	97	212	13	17	103	16	11	43	26	11	17	10	9	43	6	25	k__Bacteria; p__Firmicutes; c__Clostridia; o__Clostridiales; f__Ruminococcaceae; g__uncultured; s__[Clostridium]_leptum
195	17	23	56	18	37	0	0	10	0	0	3	0	0	6	1	19	0	1	2	0	0	4	3	2	0	k__Bacteria; p__Bacteroidetes; c__Bacteroidia; o__Bacteroidales; f__Rikenellaceae; g__Alistipes
196	23	4	30	2	11	18	6	0	25	14	8	17	20	2	13	19	3	0	1	19	12	22	76	9	92	k__Bacteria; p__Firmicutes; c__Clostridia; o__Clostridiales; f__Lachnospiraceae
197	4	3	12	14	6	0	0	13	0	0	0	1	3	11	1	8	1	0	0	6	2	10	6	13	7	k__Bacteria; p__Bacteroidetes; c__Bacteroidia; o__Bacteroidales
198	14	11	0	6	2	0	1	5	0	2	18	7	6	4	6	0	0	1	0	5	6	6	3	1	6	k__Bacteria; p__Bacteroidetes; c__Bacteroidia; o__Bacteroidales; f__Bacteroidales_S24_7_group
199	1	1	0	2	1	0	0	0	0	0	0	0	0	0	0	0	0	0	0	0	0	1	0	0	0	k__Bacteria
200	10	2	3	1	1	0	3	7	0	0	13	0	1	18	3	38	0	12	6	2	0	5	21	22	0	k__Bacteria; p__Bacteroidetes; c__Bacteroidia; o__Bacteroidales; f__Bacteroidales_S24_7_group; g__uncultured_bacterium; s__uncultured_bacterium
201	9	4	1	4	3	10	0	7	2	0	2	5	7	6	2	3	2	0	0	3	2	2	0	4	1	k__Bacteria; p__Bacteroidetes; c__Bacteroidia; o__Bacteroidales; f__Rikenellaceae; g__Alistipes; s__unidentified
202	67	72	47	35	31	0	2	25	0	0	31	3	19	16	2	23	7	2	1	7	2	40	25	15	0	k__Bacteria; p__Bacteroidetes; c__Bacteroidia; o__Bacteroidales
203	11	0	6	1	7	0	0	8	0	0	6	3	1	34	2	50	0	21	3	20	0	16	69	65	0	k__Bacteria; p__Bacteroidetes; c__Bacteroidia; o__Bacteroidales
204	43	4	3	2	11	0	1	3	0	0	18	4	3	12	0	45	2	9	2	16	0	20	24	37	0	k__Bacteria; p__Bacteroidetes; c__Bacteroidia; o__Bacteroidales; f__Bacteroidales_S24_7_group; g__uncultured_bacterium; s__uncultured_bacterium
205	28	10	9	27	7	0	0	7	0	0	0	0	0	0	0	1	0	1	1	3	0	1	0	0	0	k__Bacteria; p__Bacteroidetes; c__Bacteroidia; o__Bacteroidales; f__Bacteroidales_S24_7_group; g__uncultured_bacterium; s__uncultured_bacterium
206	2	0	7	1	1	11	2	2	10	28	8	1	1	1	0	3	9	0	2	13	11	12	8	4	16	k__Bacteria; p__Firmicutes; c__Clostridia; o__Clostridiales; f__Lachnospiraceae
207	17	5	2	0	0	0	0	0	0	0	0	0	0	0	0	0	2	2	3	3	0	1	0	0	0	k__Bacteria; p__Bacteroidetes; c__Bacteroidia; o__Bacteroidales; f__Bacteroidales_S24_7_group; g__uncultured_bacterium; s__uncultured_bacterium
208	15	3	1	5	2	0	0	3	0	1	1	1	8	1	1	1	2	0	0	1	0	0	0	2	1	k__Bacteria; p__Bacteroidetes; c__Bacteroidia; o__Bacteroidales; f__Bacteroidales_S24_7_group; g__uncultured_bacterium; s__uncultured_bacterium
209	5	1	2	4	1	1	0	6	0	0	3	0	1	2	0	0	2	0	1	0	2	0	0	2	0	k__Bacteria; p__Bacteroidetes; c__Bacteroidia; o__Bacteroidales; f__Bacteroidales_S24_7_group
210	9	5	4	12	5	10	0	2	3	1	2	6	7	1	0	0	1	0	0	2	1	4	8	1	2	k__Bacteria; p__Bacteroidetes; c__Bacteroidia; o__Bacteroidales
211	42	33	60	28	31	0	0	0	0	0	2	0	0	0	0	5	0	0	0	1	0	0	0	2	0	k__Bacteria; p__Bacteroidetes; c__Bacteroidia; o__Bacteroidales; f__Bacteroidales_S24_7_group
212	8	11	1	8	3	41	10	0	106	29	26	2	10	21	8	15	2	2	1	7	3	0	24	4	17	k__Bacteria; p__Firmicutes; c__Clostridia; o__Clostridiales; f__Lachnospiraceae
213	8	5	3	2	7	0	0	12	0	0	6	0	0	6	0	11	0	0	4	0	0	4	8	7	0	k__Bacteria; p__Bacteroidetes
214	49	21	23	0	13	0	0	0	0	0	0	0	0	0	0	36	2	2	0	0	0	4	0	0	0	k__Bacteria; p__Bacteroidetes; c__Bacteroidia; o__Bacteroidales; f__Rikenellaceae
215	10	3	3	2	6	4	1	6	1	11	0	4	8	11	0	3	3	1	1	3	3	1	0	3	1	k__Bacteria; p__Bacteroidetes; c__Bacteroidia; o__Bacteroidales; f__Bacteroidales_S24_7_group; g__uncultured_bacterium; s__uncultured_bacterium
216	3	3	4	2	11	35	0	0	25	1	5	2	1	2	0	0	37	3	0	2	9	26	0	7	13	k__Bacteria; p__Firmicutes; c__Erysipelotrichia; o__Erysipelotrichales; f__Erysipelotrichaceae; g__uncultured; Ambiguous_taxa
217	2	1	0	0	0	0	0	0	0	0	0	0	0	0	0	0	0	0	0	0	0	0	0	0	0	k__Bacteria; p__Firmicutes; c__Clostridia; o__Clostridiales; f__Ruminococcaceae; g__Ruminococcaceae_UCG_014
218	80	781	58	0	99	0	0	0	0	17	0	4	1	0	2	3	19	53	5	68	0	3	0	5	0	k__Bacteria; p__Firmicutes; c__Clostridia; o__Clostridiales; f__Lachnospiraceae
219	51	20	26	5	6	21	0	34	13	13	45	16	20	11	12	51	35	49	22	89	47	58	25	7	19	k__Bacteria; p__Actinobacteria; c__Coriobacteriia; o__Coriobacteriales; f__Coriobacteriaceae; g__Enterorhabdus; s__uncultured_bacterium
220	65	52	70	31	24	24	1	34	58	530	870	100	56	52	40	287	502	198	25	70	350	72	349	116	689	k__Bacteria; p__Firmicutes; c__Clostridia; o__Clostridiales; f__Lachnospiraceae; g__Lachnospiraceae_UCG_006; s__uncultured_bacterium
221	6	11	28	12	12	0	0	0	0	0	0	0	0	0	0	0	0	0	0	0	2	0	3	1	5	k__Bacteria; p__Firmicutes; c__Clostridia; o__Clostridiales; f__Lachnospiraceae
222	47	30	29	20	15	111	3	0	249	68	41	1	10	33	49	31	63	9	0	34	21	1	168	30	80	k__Bacteria; p__Firmicutes; c__Clostridia; o__Clostridiales; f__Lachnospiraceae
223	141	478	582	1	358	0	0	0	0	0	0	0	0	0	3	0	0	0	0	1	0	0	0	0	0	k__Bacteria; p__Firmicutes; c__Clostridia; o__Clostridiales; f__Lachnospiraceae
224	10	7	8	13	8	2	0	0	0	0	0	0	0	0	0	0	0	0	0	0	0	0	0	0	0	k__Bacteria; p__Firmicutes; c__Clostridia; o__Clostridiales; f__Lachnospiraceae; g__Roseburia
225	23	7	4	10	8	7	5	38	3	3	11	11	17	23	5	43	43	20	21	25	2	23	40	26	3	k__Bacteria; p__Bacteroidetes; c__Bacteroidia; o__Bacteroidales
226	20	5	11	1	9	0	0	0	0	0	0	0	0	0	0	9	7	0	1	0	0	0	0	1	0	k__Bacteria; p__Bacteroidetes; c__Bacteroidia; o__Bacteroidales; f__Bacteroidales_S24_7_group; g__uncultured_bacterium; s__uncultured_bacterium
227	20	34	16	23	18	45	0	10	35	124	30	4	8	13	3	2	21	9	1	12	5	6	15	6	12	k__Bacteria; p__Firmicutes; c__Clostridia; o__Clostridiales; f__Ruminococcaceae; g__Anaerotruncus
228	31	21	29	21	10	6	4	2	7	38	57	40	25	10	18	50	57	68	4	16	7	1	36	11	43	k__Bacteria; p__Firmicutes; c__Clostridia; o__Clostridiales; f__Lachnospiraceae; g__Lachnoclostridium
229	2	0	0	0	0	0	0	0	1	0	0	0	0	0	1	0	0	0	0	0	0	0	0	0	0	k__Bacteria; p__Firmicutes; c__Clostridia; o__Clostridiales; f__Ruminococcaceae
230	35	38	9	32	18	75	16	48	113	42	43	29	41	73	6	41	53	46	59	45	124	41	69	73	83	k__Bacteria; p__Bacteroidetes; c__Bacteroidia; o__Bacteroidales; f__Bacteroidales_S24_7_group
231	10	2	2	0	0	0	2	6	0	0	3	30	20	0	1	4	3	0	1	26	0	11	3	2	0	k__Bacteria; p__Bacteroidetes; c__Bacteroidia; o__Bacteroidales
232	28	13	1	4	12	3	1	10	1	0	5	5	2	2	1	3	1	6	3	1	0	5	3	8	0	k__Bacteria; p__Bacteroidetes; c__Bacteroidia; o__Bacteroidales
233	13	6	1	0	13	0	0	0	0	0	0	0	0	0	0	0	0	0	0	0	0	0	0	0	0	k__Bacteria; p__Firmicutes; c__Clostridia; o__Clostridiales; f__Lachnospiraceae; g__[Eubacterium]_ventriosum_group
234	25	6	19	4	13	1	6	1	0	0	7	4	1	9	2	52	0	7	18	5	0	3	4	13	0	k__Bacteria; p__Bacteroidetes; c__Bacteroidia; o__Bacteroidales; f__Bacteroidales_S24_7_group; g__uncultured_bacterium; s__uncultured_bacterium
235	29	29	43	19	21	0	0	1	0	0	1	0	1	0	0	0	0	0	1	0	1	0	0	1	0	k__Bacteria; p__Bacteroidetes; c__Bacteroidia; o__Bacteroidales; f__Bacteroidales_S24_7_group
236	10	4	12	10	4	6	7	16	3	13	8	14	16	46	22	10	7	7	0	4	3	8	0	9	8	k__Bacteria; p__Bacteroidetes; c__Bacteroidia; o__Bacteroidales
237	37	35	83	43	70	440	210	576	408	474	475	768	515	445	184	416	617	161	253	706	81	324	193	75	68	k__Bacteria; p__Bacteroidetes; c__Bacteroidia; o__Bacteroidales; f__Bacteroidales_S24_7_group; g__uncultured_bacterium; s__uncultured_bacterium
238	7	0	2	0	0	0	0	0	0	0	0	0	0	0	0	15	2	2	2	16	0	0	0	0	0	k__Bacteria; p__Bacteroidetes; c__Bacteroidia; o__Bacteroidales
239	21	0	3	1	5	0	41	9	0	0	82	10	6	93	23	80	3	108	45	27	2	70	64	85	2	k__Bacteria; p__Bacteroidetes; c__Bacteroidia; o__Bacteroidales
240	9	2	39	16	31	0	0	3	0	0	5	1	0	5	1	3	5	10	1	22	3	8	138	5	0	k__Bacteria; p__Bacteroidetes; c__Bacteroidia; o__Bacteroidales
241	17	14	18	17	16	0	4	3	0	1	14	18	21	10	1	0	3	4	0	17	21	21	39	4	4	k__Bacteria; p__Bacteroidetes; c__Bacteroidia; o__Bacteroidales
242	12	1	7	0	4	0	0	196	0	0	1	46	43	3	4	39	59	24	17	94	0	33	26	8	0	k__Bacteria; p__Bacteroidetes; c__Bacteroidia; o__Bacteroidales; f__Prevotellaceae
243	5	2	0	1	2	0	0	0	1	0	0	0	1	0	0	0	0	0	0	0	0	0	1	0	1	k__Bacteria; p__Firmicutes; c__Clostridia; o__Clostridiales; f__Lachnospiraceae
244	5	1	0	3	2	8	1	0	2	2	3	4	4	1	0	0	4	1	1	0	2	1	0	0	1	k__Bacteria; p__Bacteroidetes; c__Bacteroidia; o__Bacteroidales; f__Bacteroidales_S24_7_group; g__uncultured_bacterium; s__uncultured_bacterium
245	11	14	19	12	15	1	1	2	2	1	0	2	5	2	1	3	2	1	0	9	1	9	1	3	2	k__Bacteria; p__Bacteroidetes; c__Bacteroidia; o__Bacteroidales; f__Bacteroidales_S24_7_group; g__uncultured_bacterium; s__uncultured_bacterium
246	12	3	4	1	9	0	0	0	0	0	2	0	0	3	1	40	1	2	3	2	0	5	6	5	0	k__Bacteria; p__Bacteroidetes; c__Bacteroidia; o__Bacteroidales; f__Bacteroidales_S24_7_group; g__uncultured_bacterium; s__uncultured_bacterium
247	46	41	35	51	34	1	0	36	0	1	7	0	2	15	0	34	1	3	1	0	0	8	0	5	0	k__Bacteria; p__Bacteroidetes; c__Bacteroidia; o__Bacteroidales
248	29	16	2	22	12	0	0	6	0	0	6	3	1	0	0	0	1	3	0	0	2	1	1	2	1	k__Bacteria; p__Bacteroidetes; c__Bacteroidia; o__Bacteroidales; f__Bacteroidales_S24_7_group
249	9	30	0	0	3	0	0	5	1	0	1	1	2	1	1	0	4	17	0	2	0	1	0	0	3	k__Bacteria; p__Firmicutes; c__Clostridia; o__Clostridiales; f__Ruminococcaceae
250	24	8	7	1	12	0	0	0	0	0	0	0	0	0	0	2	0	8	2	0	0	0	0	0	0	k__Bacteria; p__Bacteroidetes; c__Bacteroidia; o__Bacteroidales; f__Bacteroidales_S24_7_group; g__uncultured_bacterium; s__uncultured_bacterium
251	22	16	8	6	4	0	0	0	0	0	0	0	0	0	0	0	0	0	1	2	0	0	0	0	0	k__Bacteria; p__Firmicutes; c__Clostridia; o__Clostridiales; f__Family_XIII; g__[Eubacterium]_brachy_group; s__uncultured_bacterium
252	11	3	1	2	2	11	0	1	2	0	4	16	13	21	4	3	17	6	2	25	51	17	16	2	19	k__Bacteria; p__Bacteroidetes; c__Bacteroidia; o__Bacteroidales; f__Bacteroidales_S24_7_group; g__uncultured_bacterium; s__uncultured_bacterium
253	50	20	53	104	38	23	10	10	60	134	86	25	41	13	33	117	88	29	2	87	79	115	59	54	120	k__Bacteria; p__Firmicutes; c__Clostridia; o__Clostridiales; f__Lachnospiraceae; g__Lachnospiraceae_NK4A136_group
254	4	0	8	0	3	0	0	0	0	0	0	0	0	0	0	12	13	4	0	10	0	1	0	0	0	k__Bacteria; p__Bacteroidetes; c__Bacteroidia; o__Bacteroidales
255	3	3	2	1	3	0	0	4	0	3	6	0	2	0	2	7	6	3	1	3	0	2	0	5	0	k__Bacteria; p__Firmicutes; c__Clostridia; o__Clostridiales; f__Ruminococcaceae; g__Ruminococcaceae_UCG_010
256	15	13	17	4	1	0	0	0	0	0	0	0	0	0	0	0	0	3	1	0	2	3	0	0	0	k__Bacteria; p__Bacteroidetes; c__Bacteroidia; o__Bacteroidales; f__Bacteroidales_S24_7_group; g__uncultured_bacterium; s__uncultured_bacterium
257	13	14	11	34	3	21	18	19	15	258	30	29	112	1	52	22	19	1	2	6	24	94	9	4	39	k__Bacteria; p__Firmicutes; c__Clostridia; o__Clostridiales; f__Lachnospiraceae; g__Acetatifactor; s__uncultured_bacterium
258	6	2	8	6	5	1	5	9	25	23	34	6	6	2	9	4	1	5	3	4	0	1	1	1	4	k__Bacteria; p__Firmicutes; c__Clostridia; o__Clostridiales; f__Lachnospiraceae; g__Lachnospiraceae_FCS020_group
259	13	25	10	20	32	672	12	22	98	85	37	15	54	81	10	9	89	8	6	45	21	16	16	15	63	k__Bacteria; p__Firmicutes; c__Clostridia; o__Clostridiales; f__Clostridiales_vadinBB60_group; Ambiguous_taxa; Ambiguous_taxa
260	20	3	4	0	2	0	0	0	0	0	0	0	0	0	0	9	0	2	1	1	0	1	0	0	0	k__Bacteria; p__Bacteroidetes; c__Bacteroidia; o__Bacteroidales; f__Bacteroidales_S24_7_group; g__uncultured_bacterium; s__uncultured_bacterium
261	5	1	3	0	5	0	1	1	0	0	10	2	1	17	0	21	2	10	5	5	0	13	17	24	0	k__Bacteria; p__Bacteroidetes; c__Bacteroidia; o__Bacteroidales; f__Bacteroidales_S24_7_group; g__uncultured_bacterium; s__uncultured_bacterium
262	16	10	3	19	6	2	0	3	0	1	2	4	1	5	0	5	2	0	0	1	2	2	0	10	1	k__Bacteria; p__Bacteroidetes; c__Bacteroidia; o__Bacteroidales; f__Bacteroidales_S24_7_group; g__uncultured_bacterium; s__uncultured_bacterium
263	19	8	0	0	0	0	1	0	0	0	0	1	0	0	0	0	0	0	1	0	0	0	0	0	0	k__Bacteria; p__Bacteroidetes; c__Bacteroidia; o__Bacteroidales; f__Prevotellaceae; g__Prevotellaceae_NK3B31_group; s__uncultured_bacterium
264	10	1	0	0	0	0	0	3	0	0	0	0	0	0	0	0	0	0	0	0	0	0	4	0	0	k__Bacteria; p__Firmicutes; c__Clostridia; o__Clostridiales; f__Ruminococcaceae; g__Ruminococcaceae_UCG_014; s__uncultured_rumen_bacterium
265	33	57	0	0	105	0	0	0	0	0	0	0	0	0	0	0	0	0	0	0	0	0	0	0	0	k__Bacteria; p__Firmicutes; c__Clostridia; o__Clostridiales; f__Lachnospiraceae
266	24	6	8	0	3	2	0	0	0	0	0	1	2	0	0	45	34	6	8	51	0	3	0	0	0	k__Bacteria; p__Bacteroidetes; c__Bacteroidia; o__Bacteroidales; f__Bacteroidales_S24_7_group; g__uncultured_bacterium; s__uncultured_bacterium
267	40	15	17	0	6	15	8	77	0	12	13	78	81	8	20	120	33	39	77	121	0	17	13	6	0	k__Bacteria; p__Bacteroidetes; c__Bacteroidia; o__Bacteroidales; f__Prevotellaceae; g__Prevotellaceae_UCG_001; s__uncultured_bacterium
268	19	4	4	11	6	21	3	20	6	4	2	10	10	16	1	6	27	16	56	13	6	2	4	7	6	k__Bacteria; p__Bacteroidetes; c__Bacteroidia; o__Bacteroidales; f__Bacteroidales_S24_7_group; g__uncultured_bacterium; s__uncultured_bacterium
269	39	27	10	35	5	0	1	9	0	1	5	5	3	12	4	3	3	1	0	2	4	17	4	3	3	k__Bacteria; p__Bacteroidetes; c__Bacteroidia; o__Bacteroidales; f__Bacteroidales_S24_7_group; g__uncultured_bacterium; s__uncultured_bacterium
270	24	22	11	1	16	1	0	0	1	3	4	0	0	3	0	16	1	0	0	0	0	0	35	3	0	k__Bacteria; p__Firmicutes; c__Clostridia; o__Clostridiales; f__Lachnospiraceae; g__Acetatifactor
271	50	12	5	23	17	16	1	11	3	1	6	14	20	9	1	16	16	6	1	12	12	5	3	11	2	k__Bacteria; p__Bacteroidetes; c__Bacteroidia; o__Bacteroidales; f__Bacteroidales_S24_7_group; g__uncultured_bacterium; s__uncultured_bacterium
272	16	7	2	4	4	38	3	8	3	3	7	27	21	15	7	9	33	4	0	27	20	24	21	15	20	k__Bacteria; p__Bacteroidetes; c__Bacteroidia; o__Bacteroidales; f__Bacteroidales_S24_7_group; g__uncultured_bacterium; s__uncultured_bacterium
273	9	2	1	3	2	4	0	2	2	3	4	0	3	0	0	6	2	0	0	1	0	0	4	0	4	k__Bacteria; p__Firmicutes; c__Clostridia; o__Clostridiales; f__Peptococcaceae; g__Peptococcus; s__uncultured_bacterium
274	24	18	6	1	12	135	40	13	28	19	2	8	40	4	14	1	6	4	1	1	1	12	0	13	2	k__Bacteria; p__Firmicutes; c__Clostridia; o__Clostridiales; f__Clostridiales_vadinBB60_group; Ambiguous_taxa; Ambiguous_taxa
275	57	21	6	5	6	0	5	3	0	0	57	3	6	24	3	46	2	20	1	33	0	72	112	39	0	k__Bacteria; p__Bacteroidetes; c__Bacteroidia; o__Bacteroidales; f__Bacteroidales_S24_7_group; g__uncultured_bacterium; s__uncultured_bacterium
276	25	28	2	1	17	0	0	1	0	3	1	0	0	3	0	17	1	0	0	0	0	0	42	0	0	k__Bacteria; p__Firmicutes; c__Clostridia; o__Clostridiales; f__Lachnospiraceae; g__Acetatifactor
277	2	0	0	0	0	0	2	0	0	1	0	2	0	0	0	1	2	0	4	5	0	0	0	0	1	k__Bacteria; p__Bacteroidetes; c__Bacteroidia; o__Bacteroidales; f__Bacteroidales_S24_7_group
278	6	2	0	5	4	6	5	1	1	3	5	10	10	3	1	0	1	2	0	4	2	2	2	0	2	k__Bacteria; p__Bacteroidetes; c__Bacteroidia; o__Bacteroidales
279	6	2	2	1	26	0	3	2	3	89	45	15	23	31	8	0	10	9	1	19	15	2	17	4	35	k__Bacteria; p__Firmicutes; c__Clostridia; o__Clostridiales; f__Lachnospiraceae; g__uncultured; s__uncultured_bacterium
280	11	24	2	0	7	0	0	2	0	0	0	1	0	0	0	3	0	6	1	0	0	0	0	0	0	k__Bacteria
281	11	14	40	14	35	7	6	11	8	10	3	3	4	9	1	18	3	9	3	2	0	4	0	1	2	k__Bacteria; p__Bacteroidetes; c__Bacteroidia; o__Bacteroidales
282	18	3	1	2	1	0	1	1	0	0	10	0	0	5	0	8	0	22	7	7	0	2	9	14	0	k__Bacteria; p__Bacteroidetes; c__Bacteroidia; o__Bacteroidales; f__Bacteroidales_S24_7_group; g__uncultured_bacterium; s__uncultured_bacterium
283	31	8	8	6	10	0	0	34	0	0	6	2	1	25	1	38	4	10	14	8	0	9	38	17	0	k__Bacteria; p__Bacteroidetes; c__Bacteroidia; o__Bacteroidales
284	3	1	0	1	0	0	0	0	0	0	0	0	0	0	0	0	0	0	0	0	0	0	0	0	0	k__Bacteria; p__Firmicutes; c__Clostridia; o__Clostridiales; f__Lachnospiraceae
285	9	5	11	8	13	44	35	14	24	25	6	30	26	9	10	16	47	6	34	15	6	8	6	4	11	k__Bacteria; p__Bacteroidetes; c__Bacteroidia; o__Bacteroidales; f__Bacteroidales_S24_7_group
286	12	9	20	0	8	0	0	0	0	0	0	0	0	0	0	10	5	0	4	1	0	1	0	0	0	k__Bacteria; p__Bacteroidetes; c__Bacteroidia; o__Bacteroidales; f__Bacteroidales_S24_7_group; g__uncultured_bacterium; s__uncultured_bacterium
287	3	2	1	0	1	0	0	0	0	0	0	0	0	0	0	11	0	6	1	17	0	1	0	0	0	k__Bacteria; p__Bacteroidetes; c__Bacteroidia; o__Bacteroidales; f__Bacteroidales_S24_7_group; g__uncultured_bacterium; s__uncultured_bacterium
288	6	4	13	17	10	37	16	2	38	30	8	5	21	12	7	4	2	0	2	5	5	3	15	7	3	k__Bacteria; p__Firmicutes; c__Clostridia; o__Clostridiales; f__Ruminococcaceae; g__Intestinimonas; s__uncultured_bacterium
289	30	11	22	0	10	0	0	0	0	0	0	0	0	0	0	0	0	0	0	0	0	0	0	0	0	k__Bacteria; p__Bacteroidetes; c__Bacteroidia; o__Bacteroidales; f__Bacteroidales_S24_7_group; g__uncultured_bacterium; s__uncultured_bacterium
290	6	1	6	14	1	622	220	80	1024	1377	256	289	387	331	70	5	113	53	147	102	33	7	4	16	26	k__Bacteria; p__Bacteroidetes; c__Bacteroidia; o__Bacteroidales; f__Bacteroidaceae; g__Bacteroides
291	13	22	6	14	4	0	0	1	0	1	3	5	1	0	1	6	0	0	0	0	0	7	5	0	5	k__Bacteria; p__Bacteroidetes; c__Bacteroidia; o__Bacteroidales; f__Bacteroidales_S24_7_group
292	18	21	9	3	8	0	0	0	0	0	0	0	0	0	0	0	0	0	0	0	0	0	0	0	0	k__Bacteria; p__Firmicutes; c__Clostridia; o__Clostridiales; f__Lachnospiraceae; g__Roseburia; s__uncultured_bacterium
293	3	6	16	10	6	0	1	2	12	19	6	1	2	1	2	1	7	0	0	5	0	4	14	1	3	k__Bacteria; p__Firmicutes; c__Clostridia; o__Clostridiales; f__Lachnospiraceae
294	33	25	20	40	25	0	1	43	0	2	0	0	0	9	1	22	4	5	7	0	0	6	4	9	0	k__Bacteria; p__Bacteroidetes; c__Bacteroidia; o__Bacteroidales; f__Rikenellaceae; g__Alistipes; s__uncultured_bacterium
295	14	6	7	11	12	0	0	53	0	1	2	24	15	8	6	30	0	11	64	43	1	5	8	15	4	k__Bacteria; p__Bacteroidetes; c__Bacteroidia; o__Bacteroidales; f__Bacteroidales_S24_7_group; g__uncultured_Bacteroidales_bacterium; s__uncultured_Bacteroidales_bacterium
296	21	30	23	12	28	41	7	8	133	101	70	27	27	15	33	31	43	8	8	14	5	4	7	11	40	k__Bacteria; p__Firmicutes; c__Clostridia; o__Clostridiales; f__Lachnospiraceae; g__Lachnospiraceae_UCG_006; s__uncultured_bacterium
297	32	16	8	22	13	0	0	10	0	0	0	0	0	0	0	2	0	8	11	0	0	4	0	0	0	k__Bacteria; p__Bacteroidetes; c__Bacteroidia; o__Bacteroidales
298	8	3	9	0	3	0	0	236	0	0	7	57	71	9	8	38	60	34	24	121	2	33	29	4	0	k__Bacteria; p__Bacteroidetes; c__Bacteroidia; o__Bacteroidales; f__Prevotellaceae; g__Alloprevotella; s__uncultured_bacterium
299	2	2	4	1	2	1	0	6	1	0	0	2	1	0	0	1	1	2	4	1	0	1	0	0	0	k__Bacteria; p__Bacteroidetes; c__Bacteroidia; o__Bacteroidales; f__Bacteroidales_S24_7_group
300	4	1	0	0	0	1	0	0	0	0	1	0	0	2	0	14	4	10	4	9	1	8	3	7	1	k__Bacteria; p__Bacteroidetes; c__Bacteroidia; o__Bacteroidales; f__Bacteroidales_S24_7_group; g__uncultured_Bacteroidales_bacterium; s__uncultured_Bacteroidales_bacterium
301	2	0	0	0	0	0	0	0	0	0	0	0	0	0	0	0	0	0	0	0	0	0	0	0	0	k__Bacteria; p__Firmicutes; c__Clostridia; o__Clostridiales
302	19	24	7	23	6	0	0	8	0	0	1	2	6	1	1	1	0	2	2	9	0	12	0	4	1	k__Bacteria; p__Bacteroidetes; c__Bacteroidia; o__Bacteroidales; f__Bacteroidales_S24_7_group; g__uncultured_bacterium; s__uncultured_bacterium
303	5	10	7	0	2	0	0	0	0	0	0	0	0	0	0	0	0	0	2	0	0	0	0	0	0	k__Bacteria; p__Bacteroidetes; c__Bacteroidia; o__Bacteroidales
304	13	3	1	0	0	43	17	4	11	35	8	6	15	11	6	0	9	3	5	5	0	3	0	0	0	k__Bacteria; p__Firmicutes; c__Clostridia; o__Clostridiales; f__Clostridiales_vadinBB60_group; g__uncultured_bacterium; s__uncultured_bacterium
305	1	1	0	1	1	0	0	0	0	1	1	0	0	0	0	0	0	0	0	0	0	0	1	0	0	k__Bacteria; p__Firmicutes; c__Clostridia; o__Clostridiales; f__Lachnospiraceae
306	37	1	8	8	5	0	1	0	0	0	5	0	0	25	1	95	0	7	0	7	0	6	2	29	0	k__Bacteria; p__Bacteroidetes; c__Bacteroidia; o__Bacteroidales; f__Bacteroidales_S24_7_group; g__uncultured_bacterium; s__uncultured_bacterium
307	5	6	2	1	1	0	1	0	0	1	15	3	1	2	2	0	3	0	0	9	42	11	2	0	9	k__Bacteria; p__Bacteroidetes; c__Bacteroidia; o__Bacteroidales; f__Bacteroidales_S24_7_group
308	21	8	14	2	3	4	1	0	6	3	15	6	6	15	3	3	9	3	2	13	35	13	2	1	7	k__Bacteria; p__Bacteroidetes; c__Bacteroidia; o__Bacteroidales; f__Bacteroidales_S24_7_group; g__uncultured_bacterium; s__uncultured_bacterium
309	5	1	0	3	2	5	0	2	3	1	2	1	2	3	0	3	9	6	11	7	1	2	1	3	0	k__Bacteria; p__Bacteroidetes; c__Bacteroidia; o__Bacteroidales; f__Bacteroidales_S24_7_group; g__uncultured_bacterium; s__uncultured_bacterium
310	1	1	1	0	1	0	0	0	0	0	0	0	0	0	0	26	12	2	7	11	0	0	0	0	0	k__Bacteria; p__Bacteroidetes; c__Bacteroidia; o__Bacteroidales; f__Bacteroidales_S24_7_group; g__uncultured_bacterium; s__uncultured_bacterium
311	4	3	1	87	28	69	1	1	42	2	0	1	0	2	16	24	0	0	0	6	18	2	0	1	74	k__Bacteria; p__Firmicutes; c__Clostridia; o__Clostridiales; f__Lachnospiraceae
312	11	2	9	0	2	1	0	1	0	0	0	6	8	0	1	7	2	3	7	15	0	2	1	0	0	k__Bacteria; p__Bacteroidetes; c__Bacteroidia; o__Bacteroidales; f__Bacteroidales_S24_7_group
313	10	6	2	7	3	2	2	5	2	2	3	1	2	1	0	1	1	0	1	0	0	3	0	0	0	k__Bacteria; p__Bacteroidetes; c__Bacteroidia; o__Bacteroidales; f__Bacteroidales_S24_7_group; g__uncultured_bacterium; s__uncultured_bacterium
314	3	0	2	0	1	1	0	6	0	0	2	1	2	1	2	1	1	0	1	0	0	0	0	0	0	k__Bacteria; p__Bacteroidetes; c__Bacteroidia; o__Bacteroidales; f__Bacteroidales_S24_7_group; g__uncultured_bacterium; s__uncultured_bacterium
315	5	17	9	4	5	0	1	0	1	2	0	1	0	1	1	6	4	3	1	2	0	0	5	0	0	k__Bacteria; p__Firmicutes; c__Clostridia; o__Clostridiales; f__Ruminococcaceae; g__Anaerotruncus
316	27	14	26	6	11	0	1	4	0	0	6	10	13	15	5	9	29	9	25	46	1	16	27	7	5	k__Bacteria; p__Bacteroidetes; c__Bacteroidia; o__Bacteroidales; f__Bacteroidales_S24_7_group; g__uncultured_Bacteroidales_bacterium; s__uncultured_Bacteroidales_bacterium
317	13	10	22	22	12	0	3	5	5	15	1	3	7	5	2	12	3	0	0	1	2	3	0	3	5	k__Bacteria; p__Bacteroidetes; c__Bacteroidia; o__Bacteroidales; f__Bacteroidales_S24_7_group; g__uncultured_bacterium; s__uncultured_bacterium
318	2	1	2	1	0	2	0	7	0	0	2	2	1	1	0	5	0	0	1	2	0	1	2	0	0	k__Bacteria; p__Bacteroidetes; c__Bacteroidia; o__Bacteroidales; f__Bacteroidales_S24_7_group; g__uncultured_bacterium; s__uncultured_bacterium
319	11	7	25	44	25	2	2	3	3	60	10	0	1	8	7	0	2	0	0	8	11	19	11	2	23	k__Bacteria; p__Firmicutes; c__Clostridia; o__Clostridiales; f__Lachnospiraceae
320	219	232	302	0	84	0	0	0	0	0	0	0	0	1	17	80	9	74	1	0	0	4	0	1	0	k__Bacteria; p__Firmicutes; c__Clostridia; o__Clostridiales; f__Lachnospiraceae; g__Lachnospiraceae_NK4A136_group; s__uncultured_bacterium
321	5	9	8	4	6	86	0	12	73	37	20	26	24	19	16	4	17	3	7	6	6	5	7	10	15	k__Bacteria; p__Firmicutes; c__Clostridia; o__Clostridiales; f__Ruminococcaceae
322	13	0	1	5	1	9	0	3	1	2	3	3	12	1	0	1	1	0	1	2	5	0	3	3	0	k__Bacteria; p__Bacteroidetes; c__Bacteroidia; o__Bacteroidales; f__Bacteroidales_S24_7_group; g__uncultured_bacterium; s__uncultured_bacterium
323	9	3	10	20	3	0	0	0	0	1	0	0	1	0	0	0	0	0	0	0	0	0	0	0	3	k__Bacteria; p__Firmicutes; c__Clostridia; o__Clostridiales; f__Lachnospiraceae
324	20	3	4	0	0	1	1	0	0	0	20	0	1	15	0	7	1	2	3	15	0	9	11	2	0	k__Bacteria; p__Bacteroidetes; c__Bacteroidia; o__Bacteroidales; f__Bacteroidales_S24_7_group; g__uncultured_bacterium; s__uncultured_bacterium
325	7	6	64	1	19	0	0	0	0	0	0	0	0	0	0	0	0	0	0	0	0	0	0	0	0	k__Bacteria; p__Bacteroidetes; c__Bacteroidia; o__Bacteroidales; f__ratAN060301C; g__uncultured_bacterium; s__uncultured_bacterium
326	7	1	3	0	1	3	6	13	3	3	2	9	14	0	3	6	11	1	7	5	0	1	1	0	0	k__Bacteria; p__Bacteroidetes; c__Bacteroidia; o__Bacteroidales; f__Prevotellaceae
327	7	5	10	7	7	1	2	11	2	3	2	4	0	9	2	20	3	11	7	1	0	8	16	12	1	k__Bacteria; p__Bacteroidetes; c__Bacteroidia; o__Bacteroidales
328	7	2	24	16	10	0	0	0	0	0	1	0	0	0	0	1	0	4	0	14	2	5	47	0	3	k__Bacteria; p__Bacteroidetes; c__Bacteroidia; o__Bacteroidales; f__Bacteroidaceae; g__Bacteroides; s__uncultured_bacterium
329	13	7	9	10	10	0	0	6	0	0	1	0	0	2	0	3	0	0	0	1	0	0	0	3	0	k__Bacteria; p__Bacteroidetes; c__Bacteroidia; o__Bacteroidales; f__Bacteroidales_S24_7_group; g__uncultured_bacterium; s__uncultured_bacterium
330	26	41	12	16	6	0	26	4	9	103	13	2	10	8	7	9	3	7	0	1	8	13	11	19	15	k__Bacteria; p__Firmicutes; c__Clostridia; o__Clostridiales; f__Lachnospiraceae; g__Lachnospiraceae_NK4A136_group
331	4	3	4	0	1	5	0	0	2	2	6	7	12	18	4	2	9	5	5	22	43	7	14	0	24	k__Bacteria; p__Bacteroidetes; c__Bacteroidia; o__Bacteroidales; f__Bacteroidales_S24_7_group; g__uncultured_Bacteroidales_bacterium; s__uncultured_Bacteroidales_bacterium
332	2	0	1	1	0	0	0	0	0	0	1	0	0	0	0	1	0	0	0	0	0	0	0	0	0	k__Bacteria; p__Firmicutes; c__Clostridia; o__Clostridiales; f__Lachnospiraceae
333	2	0	0	11	0	0	0	0	0	1	1	0	3	10	2	16	1	1	0	3	1	7	1	2	0	k__Bacteria; p__Bacteroidetes; c__Bacteroidia; o__Bacteroidales; f__Bacteroidales_S24_7_group; g__uncultured_bacterium; s__uncultured_bacterium
334	11	4	2	11	8	0	0	0	0	0	0	0	0	0	0	0	0	1	2	1	0	0	0	0	0	k__Bacteria; p__Bacteroidetes; c__Bacteroidia; o__Bacteroidales; f__Bacteroidales_S24_7_group; g__uncultured_bacterium; s__uncultured_bacterium
335	28	36	0	1	86	0	0	0	0	0	0	0	0	0	0	0	0	0	0	0	0	0	0	0	0	k__Bacteria; p__Firmicutes; c__Clostridia; o__Clostridiales; f__Ruminococcaceae; g__Ruminiclostridium_5; s__uncultured_organism
336	45	95	8	136	68	35	0	3	43	3	86	4	4	13	4	10	1	11	7	2	2	98	12	22	1	k__Bacteria; p__Firmicutes; c__Clostridia; o__Clostridiales; f__Ruminococcaceae; g__Ruminococcaceae_UCG_014; Ambiguous_taxa
337	3	1	3	6	1	0	0	47	0	0	2	10	6	24	5	14	77	5	3	45	37	21	78	34	56	k__Bacteria; p__Bacteroidetes; c__Bacteroidia; o__Bacteroidales
338	23	15	5	19	6	1	11	2	14	7	13	7	2	2	6	6	0	0	0	4	2	12	4	3	10	k__Bacteria; p__Firmicutes; c__Clostridia; o__Clostridiales; f__Lachnospiraceae
339	11	20	15	15	11	0	2	0	0	0	1	6	3	0	1	0	1	5	0	5	1	7	27	0	0	k__Bacteria; p__Bacteroidetes; c__Bacteroidia; o__Bacteroidales
340	13	1	8	11	6	0	0	12	0	0	1	3	2	10	0	7	3	1	0	2	4	5	1	14	3	k__Bacteria; p__Bacteroidetes; c__Bacteroidia; o__Bacteroidales
341	5	0	0	1	0	0	0	0	0	0	2	2	0	2	0	1	0	0	0	1	0	0	0	2	0	k__Bacteria; p__Bacteroidetes; c__Bacteroidia; o__Bacteroidales; f__Bacteroidales_S24_7_group; g__uncultured_bacterium; s__uncultured_bacterium
342	6	10	16	5	13	19	7	13	51	111	49	8	25	16	9	5	11	3	3	7	3	17	9	14	17	k__Bacteria; p__Firmicutes; c__Clostridia; o__Clostridiales; f__Lachnospiraceae; g__Coprococcus_1; s__uncultured_bacterium
343	2	0	0	1	0	0	0	0	0	0	0	0	0	0	0	0	0	0	0	0	0	0	1	0	0	k__Bacteria
344	6	0	2	0	3	0	1	3	0	0	13	1	0	17	1	27	0	4	5	6	0	8	17	21	0	k__Bacteria; p__Bacteroidetes; c__Bacteroidia; o__Bacteroidales; f__Bacteroidales_S24_7_group; g__uncultured_bacterium; s__uncultured_bacterium
345	11	2	0	0	2	0	0	0	0	0	0	0	0	0	0	7	0	6	6	4	0	3	1	1	0	k__Bacteria
346	7	5	6	1	1	0	0	0	0	0	0	0	0	0	0	0	0	0	0	0	0	0	0	0	0	k__Bacteria; p__Firmicutes; c__Clostridia; o__Clostridiales; f__Lachnospiraceae; g__uncultured; s__uncultured_bacterium
347	3	0	0	0	2	0	1	0	0	0	3	4	1	0	0	0	4	0	0	4	11	14	1	0	4	k__Bacteria; p__Bacteroidetes; c__Bacteroidia; o__Bacteroidales
348	5	2	16	7	6	37	57	9	25	27	10	26	27	16	24	7	12	5	16	5	12	9	3	3	17	k__Bacteria; p__Bacteroidetes; c__Bacteroidia; o__Bacteroidales
349	10	15	14	7	11	0	0	0	0	0	0	0	0	0	0	0	0	0	0	0	0	0	0	0	0	k__Bacteria; p__Firmicutes; c__Clostridia; o__Clostridiales; f__Lachnospiraceae; g__Incertae_Sedis; s__unidentified
350	11	1	0	0	0	0	4	3	0	0	4	3	4	4	3	81	0	35	29	34	0	4	13	5	0	k__Bacteria; p__Bacteroidetes; c__Bacteroidia; o__Bacteroidales
351	6	1	1	9	0	1	0	0	1	1	0	1	2	0	0	0	1	2	0	1	3	2	1	0	0	k__Bacteria; p__Bacteroidetes; c__Bacteroidia; o__Bacteroidales; f__Bacteroidales_S24_7_group; g__uncultured_bacterium; s__uncultured_bacterium
352	39	22	39	25	73	0	0	65	0	0	7	2	0	37	1	59	0	9	3	0	0	2	3	40	0	k__Bacteria; p__Bacteroidetes; c__Bacteroidia; o__Bacteroidales; f__Rikenellaceae; g__Alistipes; s__uncultured_bacterium
353	10	2	2	0	2	0	0	19	0	0	0	4	10	0	0	11	0	4	19	8	0	0	0	0	0	k__Bacteria; p__Bacteroidetes; c__Bacteroidia; o__Bacteroidales
354	17	18	105	37	73	91	44	11	58	66	49	49	54	62	10	3	7	93	15	75	7	64	263	1	13	k__Bacteria; p__Bacteroidetes; c__Bacteroidia; o__Bacteroidales; f__Bacteroidaceae; g__Bacteroides
355	9	3	4	0	3	9	0	1	43	33	5	2	1	1	5	9	5	15	1	5	0	7	10	1	1	k__Bacteria; p__Firmicutes; c__Clostridia; o__Clostridiales; f__Ruminococcaceae; g__Anaerotruncus; s__uncultured_bacterium
356	3	4	0	3	7	5	1	2	8	9	1	6	4	2	5	1	1	0	1	2	0	0	0	0	0	k__Bacteria; p__Bacteroidetes; c__Bacteroidia; o__Bacteroidales; f__Bacteroidales_S24_7_group; g__uncultured_bacterium; s__uncultured_bacterium
357	18	8	10	10	7	1	0	6	0	1	0	1	3	1	1	1	3	15	17	3	0	1	0	3	0	k__Bacteria; p__Bacteroidetes; c__Bacteroidia; o__Bacteroidales; f__Bacteroidales_S24_7_group; g__uncultured_bacterium; s__uncultured_bacterium
358	10	7	5	5	11	0	0	3	0	1	12	12	13	8	1	2	8	2	0	8	9	25	16	5	16	k__Bacteria; p__Bacteroidetes; c__Bacteroidia; o__Bacteroidales; f__Bacteroidales_S24_7_group; g__uncultured_bacterium; s__uncultured_bacterium
359	1	1	2	0	6	0	0	0	1	2	2	1	0	1	1	0	1	1	0	0	1	2	2	1	5	k__Bacteria; p__Firmicutes; c__Clostridia; o__Clostridiales; f__Lachnospiraceae
360	3	1	3	1	4	19	3	8	11	3	8	15	17	26	2	5	40	1	8	3	7	1	8	12	14	k__Bacteria; p__Bacteroidetes; c__Bacteroidia; o__Bacteroidales; f__Bacteroidales_S24_7_group
361	33	75	19	330	76	55	56	2	14	9	6	3	7	9	3	0	1	0	2	5	5	3	0	3	2	k__Bacteria; p__Firmicutes; c__Clostridia; o__Clostridiales; f__Clostridiales_vadinBB60_group; g__uncultured_bacterium; s__uncultured_bacterium
362	20	12	25	16	6	3	0	3	23	10	6	0	1	3	2	6	6	3	0	2	0	3	9	5	11	k__Bacteria; p__Firmicutes; c__Clostridia; o__Clostridiales; f__Ruminococcaceae; g__Anaerotruncus; s__uncultured_bacterium
363	7	4	7	0	1	3	0	2	1	0	4	10	10	5	3	1	4	2	1	6	14	4	2	0	3	k__Bacteria; p__Bacteroidetes; c__Bacteroidia; o__Bacteroidales; f__Bacteroidales_S24_7_group; g__uncultured_bacterium; s__uncultured_bacterium
364	11	6	6	3	3	0	0	1	0	0	0	2	2	2	0	1	0	1	1	4	0	3	1	0	0	k__Bacteria; p__Bacteroidetes; c__Bacteroidia; o__Bacteroidales; f__Bacteroidales_S24_7_group; g__uncultured_bacterium; s__uncultured_bacterium
365	5	0	0	2	0	1	0	3	0	0	1	1	0	2	1	2	0	1	2	1	0	2	0	2	1	k__Bacteria; p__Bacteroidetes; c__Bacteroidia; o__Bacteroidales; f__Bacteroidales_S24_7_group; g__uncultured_bacterium; s__uncultured_bacterium
366	21	6	0	0	1	0	0	0	0	0	0	2	1	0	0	2	5	1	0	1	0	0	0	0	0	k__Bacteria; p__Bacteroidetes; c__Bacteroidia; o__Bacteroidales; f__Bacteroidales_S24_7_group; g__uncultured_bacterium; s__uncultured_bacterium
367	27	4	3	6	15	0	0	2	0	0	2	2	0	2	1	87	0	16	29	15	0	7	3	10	0	k__Bacteria; p__Bacteroidetes; c__Bacteroidia; o__Bacteroidales; f__Bacteroidales_S24_7_group
368	3	1	1	1	1	0	0	0	0	0	0	0	0	0	0	0	0	0	0	0	0	0	0	0	0	k__Bacteria; p__Bacteroidetes; c__Bacteroidia; o__Bacteroidales; f__Bacteroidales_S24_7_group; g__uncultured_bacterium; s__uncultured_bacterium
369	20	10	6	14	10	0	0	6	0	0	0	0	0	0	1	1	1	8	12	0	0	3	0	2	0	k__Bacteria; p__Bacteroidetes; c__Bacteroidia; o__Bacteroidales; f__Bacteroidales_S24_7_group; g__uncultured_bacterium; s__uncultured_bacterium
370	30	13	11	42	8	0	1	11	0	0	0	0	4	2	0	17	0	1	2	4	1	0	0	5	0	k__Bacteria; p__Bacteroidetes; c__Bacteroidia; o__Bacteroidales; f__Bacteroidales_S24_7_group; g__uncultured_bacterium; s__uncultured_bacterium
371	7	3	1	0	0	0	0	0	0	0	0	0	0	0	0	0	0	0	0	0	0	0	0	0	0	k__Bacteria; p__Firmicutes; c__Clostridia; o__Clostridiales; f__Lachnospiraceae
372	1	2	0	0	0	0	0	0	0	0	0	0	0	0	0	0	1	1	0	0	0	0	0	0	0	k__Bacteria; p__Firmicutes; c__Clostridia; o__Clostridiales; f__Ruminococcaceae; g__Ruminiclostridium_9; s__unidentified
373	5	7	11	6	4	3	1	6	2	5	9	1	3	15	0	0	5	0	0	1	0	1	1	7	0	k__Bacteria; p__Bacteroidetes; c__Bacteroidia; o__Bacteroidales
374	2	0	3	2	0	0	0	2	0	0	2	0	1	0	0	0	0	1	0	1	0	0	0	1	0	k__Bacteria; p__Bacteroidetes; c__Bacteroidia; o__Bacteroidales
375	27	9	18	5	9	0	0	0	0	0	0	0	0	0	0	0	0	0	0	0	0	0	0	0	0	k__Bacteria; p__Bacteroidetes; c__Bacteroidia; o__Bacteroidales; f__Bacteroidales_S24_7_group; g__uncultured_bacterium; s__uncultured_bacterium
376	19	4	7	0	7	0	1	0	0	0	1	0	0	1	0	28	21	5	2	46	0	0	0	3	0	k__Bacteria; p__Bacteroidetes; c__Bacteroidia; o__Bacteroidales; f__Bacteroidales_S24_7_group
377	2	0	0	0	0	0	0	0	0	0	0	0	0	0	0	0	0	0	0	0	0	0	0	0	0	k__Bacteria; p__Bacteroidetes; c__Bacteroidia; o__Bacteroidales
378	7	4	16	14	19	21	6	9	74	73	11	6	10	4	6	2	1	5	1	5	2	12	3	4	5	k__Bacteria; p__Firmicutes; c__Clostridia; o__Clostridiales; f__Ruminococcaceae; g__Oscillibacter
379	6	3	35	12	19	0	0	2	0	0	1	1	2	8	0	1	2	5	0	30	2	11	107	4	3	k__Bacteria; p__Bacteroidetes; c__Bacteroidia; o__Bacteroidales
380	15	6	1	3	1	3	3	2	1	2	5	4	10	0	3	2	1	0	1	3	5	3	0	2	3	k__Bacteria; p__Bacteroidetes; c__Bacteroidia; o__Bacteroidales; f__Bacteroidales_S24_7_group; g__uncultured_bacterium; s__uncultured_bacterium
381	12	8	21	12	3	32	8	32	43	50	34	51	70	32	17	16	26	1	9	11	20	19	0	8	14	k__Bacteria; p__Bacteroidetes; c__Bacteroidia; o__Bacteroidales; f__Bacteroidales_S24_7_group; g__uncultured_bacterium; s__uncultured_bacterium
382	12	3	14	8	8	31	27	17	36	20	4	19	24	9	14	15	36	4	31	23	9	7	11	7	17	k__Bacteria; p__Bacteroidetes; c__Bacteroidia; o__Bacteroidales; f__Bacteroidales_S24_7_group
383	7	8	2	12	10	28	2	3	72	34	3	7	14	2	12	5	1	7	4	11	1	18	9	16	2	k__Bacteria; p__Firmicutes; c__Clostridia; o__Clostridiales; f__Ruminococcaceae
384	31	21	5	29	11	0	0	4	0	0	2	0	4	1	2	0	0	0	1	0	4	6	0	1	3	k__Bacteria; p__Bacteroidetes; c__Bacteroidia; o__Bacteroidales; f__Bacteroidales_S24_7_group
385	6	4	14	9	3	0	0	0	0	0	0	0	0	0	0	0	0	0	0	0	0	0	0	0	0	k__Bacteria; p__Bacteroidetes; c__Bacteroidia; o__Bacteroidales; f__Bacteroidales_S24_7_group; g__uncultured_bacterium; s__uncultured_bacterium
386	7	10	1	6	1	0	2	3	0	1	2	3	5	3	0	1	0	0	1	2	8	8	4	0	1	k__Bacteria; p__Bacteroidetes; c__Bacteroidia; o__Bacteroidales; f__Bacteroidales_S24_7_group
387	11	7	24	19	17	3	2	1	1	9	0	2	2	2	6	7	2	0	0	0	1	1	0	0	1	k__Bacteria; p__Bacteroidetes; c__Bacteroidia; o__Bacteroidales; f__Bacteroidales_S24_7_group; g__uncultured_bacterium; s__uncultured_bacterium
388	12	4	15	15	6	1	0	8	18	22	9	11	7	4	4	3	6	12	3	17	5	6	10	1	5	k__Bacteria; p__Firmicutes; c__Clostridia; o__Clostridiales; f__Family_XIII; g__Family_XIII_UCG_001; s__uncultured_bacterium
389	3	1	1	0	0	0	0	0	0	0	0	0	0	0	0	1	0	1	0	1	0	0	0	0	0	k__Bacteria; p__Bacteroidetes; c__Bacteroidia; o__Bacteroidales; f__Bacteroidales_S24_7_group; g__uncultured_bacterium; s__uncultured_bacterium
390	5	5	9	14	9	0	0	16	0	0	1	1	5	4	2	10	14	1	1	4	4	4	4	27	7	k__Bacteria; p__Bacteroidetes; c__Bacteroidia; o__Bacteroidales; f__Prevotellaceae; g__Alloprevotella; Ambiguous_taxa
391	15	8	2	2	1	0	5	0	2	14	3	2	16	0	5	3	4	0	0	6	3	6	16	2	0	k__Bacteria; p__Firmicutes; c__Clostridia; o__Clostridiales; f__Ruminococcaceae; g__Ruminiclostridium; s__uncultured_bacterium
392	4	0	1	5	1	22	12	11	9	6	18	27	33	26	14	9	14	27	13	11	14	26	12	6	16	k__Bacteria; p__Bacteroidetes; c__Bacteroidia; o__Bacteroidales
393	16	3	8	15	9	0	0	43	0	0	0	17	18	7	3	28	0	17	60	34	4	8	9	12	8	k__Bacteria; p__Bacteroidetes; c__Bacteroidia; o__Bacteroidales; f__Bacteroidales_S24_7_group
394	4	0	7	1	3	0	1	1	2	2	7	1	0	0	0	1	0	0	0	2	0	3	3	1	1	k__Bacteria; p__Firmicutes; c__Clostridia; o__Clostridiales; f__Lachnospiraceae
395	5	9	3	10	2	0	2	1	0	1	19	9	13	19	1	1	3	1	1	2	8	9	4	3	6	k__Bacteria; p__Bacteroidetes; c__Bacteroidia; o__Bacteroidales; f__Bacteroidales_S24_7_group
396	22	4	1	1	3	0	1	4	0	0	13	1	0	9	0	20	0	7	5	6	0	4	7	18	0	k__Bacteria; p__Bacteroidetes; c__Bacteroidia; o__Bacteroidales; f__Bacteroidales_S24_7_group; g__uncultured_bacterium; s__uncultured_bacterium
397	4	4	10	5	17	15	5	4	10	6	3	8	4	2	1	4	9	0	2	0	2	0	0	2	3	k__Bacteria; p__Bacteroidetes; c__Bacteroidia; o__Bacteroidales; f__Rikenellaceae; g__Alistipes
398	8	24	29	18	13	0	6	24	0	10	6	30	29	25	3	9	14	0	5	7	32	20	11	7	25	k__Bacteria; p__Bacteroidetes; c__Bacteroidia; o__Bacteroidales; f__Bacteroidales_S24_7_group; g__uncultured_bacterium; s__uncultured_bacterium
399	10	15	8	3	3	1	0	2	1	0	1	1	1	7	0	5	1	1	0	2	1	6	4	0	0	k__Bacteria; p__Bacteroidetes; c__Bacteroidia; o__Bacteroidales
400	15	7	11	1	10	1	4	0	0	0	6	0	1	9	4	43	1	10	11	5	0	3	6	6	0	k__Bacteria; p__Bacteroidetes; c__Bacteroidia; o__Bacteroidales; f__Bacteroidales_S24_7_group; g__uncultured_bacterium; s__uncultured_bacterium
401	6	5	3	1	2	0	1	2	0	2	11	3	9	0	1	0	3	0	0	2	7	3	0	1	2	k__Bacteria; p__Bacteroidetes; c__Bacteroidia; o__Bacteroidales; f__Bacteroidales_S24_7_group
402	1	0	5	0	0	0	0	3	0	0	0	0	0	0	0	1	1	2	2	0	0	0	0	0	0	k__Bacteria; p__Bacteroidetes; c__Bacteroidia; o__Bacteroidales; f__Bacteroidales_S24_7_group; g__uncultured_bacterium; s__uncultured_bacterium
403	3	0	0	0	0	0	0	0	0	0	0	0	0	0	0	0	0	0	0	0	0	0	0	1	0	k__Bacteria; p__Firmicutes; c__Clostridia; o__Clostridiales; f__Clostridiales_vadinBB60_group
404	10	2	3	8	2	0	0	1	0	0	1	1	1	0	0	3	0	1	4	4	1	2	0	1	0	k__Bacteria; p__Bacteroidetes; c__Bacteroidia; o__Bacteroidales; f__Bacteroidales_S24_7_group; g__uncultured_bacterium; s__uncultured_bacterium
405	10	4	1	5	5	0	0	5	0	0	6	1	0	2	0	3	1	1	0	0	0	2	4	4	0	k__Bacteria; p__Bacteroidetes; c__Bacteroidia; o__Bacteroidales; f__Rikenellaceae; g__Alistipes
406	7	7	0	2	0	0	0	0	0	0	1	1	0	0	3	0	0	0	0	1	0	0	0	0	1	k__Bacteria; p__Firmicutes; c__Clostridia; o__Clostridiales; f__Lachnospiraceae
407	1	3	3	3	4	30	5	0	5	9	3	0	1	3	1	0	16	0	0	1	3	4	0	5	1	k__Bacteria; p__Firmicutes; c__Clostridia; o__Clostridiales; f__Clostridiales_vadinBB60_group; g__uncultured_bacterium; s__uncultured_bacterium
408	1	1	1	0	0	0	0	0	0	0	1	3	0	2	0	0	0	0	0	0	3	0	5	1	1	k__Bacteria; p__Bacteroidetes; c__Bacteroidia; o__Bacteroidales; f__Bacteroidales_S24_7_group; g__uncultured_bacterium; s__uncultured_bacterium
409	15	4	3	0	1	0	1	0	0	0	23	0	0	24	1	11	1	2	1	7	0	8	16	1	0	k__Bacteria; p__Bacteroidetes; c__Bacteroidia; o__Bacteroidales; f__Bacteroidales_S24_7_group; g__uncultured_bacterium; s__uncultured_bacterium
410	10	5	4	10	12	54	8	15	8	1	19	26	25	26	8	7	9	4	0	7	28	18	12	8	17	k__Bacteria; p__Bacteroidetes; c__Bacteroidia; o__Bacteroidales; f__Bacteroidales_S24_7_group; g__uncultured_bacterium; s__uncultured_bacterium
411	7	6	4	1	3	0	0	0	0	0	0	0	0	0	0	13	1	0	0	0	0	2	0	0	0	k__Bacteria; p__Bacteroidetes; c__Bacteroidia; o__Bacteroidales; f__Bacteroidales_S24_7_group; g__uncultured_bacterium; s__uncultured_bacterium
412	6	2	3	4	3	0	0	14	0	0	5	4	4	9	0	2	4	2	0	1	15	6	5	7	3	k__Bacteria; p__Bacteroidetes; c__Bacteroidia; o__Bacteroidales
413	8	17	18	7	4	0	0	1	0	0	1	0	0	0	0	0	0	0	0	0	1	1	0	1	0	k__Bacteria; p__Firmicutes; c__Clostridia; o__Clostridiales; f__Lachnospiraceae; g__Lachnospiraceae_NK4A136_group; s__uncultured_bacterium
414	5	1	0	1	0	0	0	0	0	0	0	0	2	0	0	0	0	0	1	0	0	0	0	0	0	k__Bacteria
415	6	0	2	6	3	0	0	7	0	0	2	5	5	10	1	0	6	0	0	8	21	7	4	21	10	k__Bacteria; p__Bacteroidetes; c__Bacteroidia; o__Bacteroidales
416	10	6	15	8	12	0	0	9	0	0	0	0	0	1	0	0	3	17	10	1	0	2	0	3	1	k__Bacteria; p__Bacteroidetes; c__Bacteroidia; o__Bacteroidales; f__Bacteroidales_S24_7_group; g__uncultured_bacterium; s__uncultured_bacterium
417	38	19	6	2	5	0	0	0	0	0	0	0	0	0	0	10	8	2	1	21	0	3	0	0	0	k__Bacteria; p__Bacteroidetes; c__Bacteroidia; o__Bacteroidales; f__Bacteroidales_S24_7_group
418	5	2	7	4	5	0	0	20	0	0	11	0	0	24	0	5	3	0	1	0	0	13	12	18	0	k__Bacteria; p__Bacteroidetes; c__Bacteroidia; o__Bacteroidales
419	5	2	2	0	1	0	0	1	0	0	2	0	1	0	0	2	0	0	0	0	0	0	2	1	1	k__Bacteria; p__Firmicutes; c__Clostridia; o__Clostridiales; f__Lachnospiraceae
420	11	8	8	4	15	0	1	0	0	0	10	0	0	2	0	3	0	19	1	32	0	3	66	0	0	k__Bacteria; p__Bacteroidetes; c__Bacteroidia; o__Bacteroidales
421	1	0	0	0	0	0	3	10	1	1	1	24	21	3	0	11	10	4	4	25	0	2	0	0	0	k__Bacteria; p__Bacteroidetes; c__Bacteroidia; o__Bacteroidales
422	5	3	3	5	1	4	2	8	3	1	2	7	0	7	1	11	4	4	8	2	0	9	13	6	5	k__Bacteria; p__Bacteroidetes; c__Bacteroidia; o__Bacteroidales; f__Bacteroidales_S24_7_group; g__uncultured_Bacteroidales_bacterium; s__uncultured_Bacteroidales_bacterium
423	6	1	0	0	2	1	0	0	0	0	0	4	0	1	1	2	11	4	5	5	0	1	0	0	0	k__Bacteria
424	2	0	1	0	2	0	0	1	0	1	0	3	0	1	0	0	0	3	0	0	2	2	1	1	5	k__Bacteria; p__Firmicutes; c__Clostridia; o__Clostridiales; f__Lachnospiraceae
425	7	6	3	0	2	3	1	18	1	3	1	18	17	2	1	8	6	3	4	12	0	2	1	1	0	k__Bacteria; p__Bacteroidetes; c__Bacteroidia; o__Bacteroidales; f__Prevotellaceae
426	8	3	1	0	1	0	0	0	0	0	0	0	0	0	0	5	0	1	0	0	0	0	0	0	0	k__Bacteria; p__Bacteroidetes; c__Bacteroidia; o__Bacteroidales; f__Bacteroidales_S24_7_group; g__uncultured_bacterium; s__uncultured_bacterium
427	7	10	2	0	7	86	4	56	194	0	7	30	34	2	9	85	77	61	52	15	112	162	11	32	79	k__Bacteria; p__Firmicutes; c__Clostridia; o__Clostridiales; f__Ruminococcaceae; g__Ruminococcaceae_UCG_014
428	10	24	7	27	21	0	1	0	0	2	1	0	2	5	1	0	0	1	1	0	7	1	6	2	7	k__Bacteria; p__Firmicutes; c__Clostridia; o__Clostridiales; f__Lachnospiraceae; g__Lachnospiraceae_NK4A136_group
429	27	30	13	50	23	14	0	3	10	1	17	7	9	11	1	20	215	1	8	4	9	179	14	9	4	k__Bacteria; p__Bacteroidetes; c__Bacteroidia; o__Bacteroidales; f__Bacteroidaceae; g__Bacteroides; s__uncultured_organism
430	5	1	2	1	1	3	11	2	1	2	3	16	18	15	3	32	60	26	50	71	6	25	45	13	12	k__Bacteria; p__Bacteroidetes; c__Bacteroidia; o__Bacteroidales; f__Bacteroidales_S24_7_group; g__uncultured_Bacteroidales_bacterium; s__uncultured_Bacteroidales_bacterium
431	15	9	4	13	4	0	11	11	0	0	13	44	37	21	3	4	33	2	1	70	50	44	78	16	42	k__Bacteria; p__Bacteroidetes; c__Bacteroidia; o__Bacteroidales; f__Bacteroidales_S24_7_group
432	1	2	5	4	1	4	5	3	7	0	7	9	11	27	5	13	19	19	16	6	7	33	8	3	7	k__Bacteria; p__Bacteroidetes; c__Bacteroidia; o__Bacteroidales; f__Bacteroidales_S24_7_group
433	33	6	7	8	1	3	5	16	4	10	0	12	8	28	17	24	16	4	1	28	8	7	1	21	12	k__Bacteria; p__Bacteroidetes; c__Bacteroidia; o__Bacteroidales; f__Bacteroidales_S24_7_group; g__uncultured_bacterium; s__uncultured_bacterium
434	15	3	1	6	6	0	2	3	0	0	16	13	14	1	0	1	3	1	0	4	8	6	5	1	5	k__Bacteria; p__Bacteroidetes; c__Bacteroidia; o__Bacteroidales; f__Bacteroidales_S24_7_group
435	1	3	7	1	3	6	3	4	6	7	5	4	5	3	1	0	2	0	1	0	1	0	0	0	1	k__Bacteria; p__Bacteroidetes; c__Bacteroidia; o__Bacteroidales; f__Bacteroidales_S24_7_group; g__uncultured_bacterium; s__uncultured_bacterium
436	4	19	39	17	35	33	15	13	143	198	36	8	18	41	24	10	22	8	3	16	13	10	21	4	16	k__Bacteria; p__Proteobacteria; c__Deltaproteobacteria; o__Desulfovibrionales; f__Desulfovibrionaceae; g__Bilophila; s__uncultured_bacterium
437	11	1	6	8	4	22	2	19	5	1	11	8	8	20	5	4	8	17	19	0	4	9	2	3	12	k__Bacteria; p__Bacteroidetes; c__Bacteroidia; o__Bacteroidales
438	5	14	18	6	19	0	0	0	0	0	0	0	0	0	0	0	0	0	0	0	0	0	0	0	0	k__Bacteria; p__Bacteroidetes; c__Bacteroidia; o__Bacteroidales; f__Bacteroidales_S24_7_group; g__uncultured_bacterium; s__uncultured_bacterium
439	6	1	0	0	1	0	1	4	0	0	4	2	0	0	2	67	1	10	34	26	0	7	9	2	0	k__Bacteria; p__Bacteroidetes; c__Bacteroidia; o__Bacteroidales
440	1	0	2	2	1	0	0	2	0	0	0	1	0	1	0	2	2	1	0	2	2	2	11	10	2	k__Bacteria; p__Bacteroidetes; c__Bacteroidia; o__Bacteroidales; f__Prevotellaceae; g__Alloprevotella
441	4	1	0	0	0	0	0	0	0	0	0	0	0	0	0	0	0	0	0	0	0	0	0	0	0	k__Bacteria; p__Firmicutes; c__Clostridia; o__Clostridiales; f__Lachnospiraceae; g__Roseburia; s__uncultured_bacterium
442	7	1	6	9	2	0	0	0	0	3	0	0	1	0	8	0	0	0	0	0	0	0	0	0	1	k__Bacteria; p__Firmicutes; c__Clostridia; o__Clostridiales; f__Clostridiaceae_1; g__Candidatus_Arthromitus; s__uncultured_bacterium
443	4	1	0	1	0	0	0	0	2	2	1	0	0	0	0	0	0	0	0	0	0	0	0	0	1	k__Bacteria; p__Firmicutes; c__Clostridia; o__Clostridiales; f__Ruminococcaceae; g__Anaerotruncus
444	4	6	2	16	15	0	0	11	0	0	0	0	0	0	0	7	0	1	0	0	0	0	2	1	0	k__Bacteria; p__Bacteroidetes; c__Bacteroidia; o__Bacteroidales; f__Bacteroidales_S24_7_group
445	13	10	16	15	9	0	3	0	0	1	12	6	16	8	5	4	3	1	0	1	23	9	5	7	4	k__Bacteria; p__Bacteroidetes; c__Bacteroidia; o__Bacteroidales; f__Bacteroidales_S24_7_group
446	10	1	2	5	3	30	20	8	5	0	10	25	41	20	7	5	10	8	1	1	34	31	7	9	19	k__Bacteria; p__Bacteroidetes; c__Bacteroidia; o__Bacteroidales
447	12	9	3	8	8	0	0	0	0	0	0	0	0	0	0	6	0	0	0	0	0	0	0	0	0	k__Bacteria; p__Firmicutes; c__Clostridia; o__Clostridiales; f__Lachnospiraceae; g__uncultured; s__uncultured_bacterium
448	2	1	0	0	0	0	0	4	0	2	1	8	1	0	0	0	0	2	0	0	0	0	0	1	0	k__Bacteria; p__Firmicutes; c__Clostridia; o__Clostridiales; f__Family_XIII; g__Family_XIII_AD3011_group; Ambiguous_taxa
449	1	1	11	44	94	0	0	0	0	0	1	34	73	0	19	0	1	0	0	113	0	0	16	2	0	k__Bacteria; p__Bacteroidetes; c__Bacteroidia; o__Bacteroidales; f__Rikenellaceae; g__Alistipes
450	13	6	2	7	5	29	22	9	28	180	23	34	91	19	52	4	30	3	1	4	3	0	4	3	10	k__Bacteria; p__Firmicutes; c__Clostridia; o__Clostridiales; f__Clostridiales_vadinBB60_group; Ambiguous_taxa; Ambiguous_taxa
451	4	0	0	0	0	1	0	1	1	0	0	0	2	0	0	3	0	0	0	0	2	1	0	1	1	k__Bacteria; p__Bacteroidetes; c__Bacteroidia; o__Bacteroidales; f__Bacteroidales_S24_7_group; g__uncultured_bacterium; s__uncultured_bacterium
452	5	6	7	12	52	3	6	0	35	6	13	2	5	22	5	2	3	1	8	35	1	2	46	13	4	k__Bacteria; p__Bacteroidetes; c__Bacteroidia; o__Bacteroidales; f__Rikenellaceae; g__Alistipes; Ambiguous_taxa
453	25	14	36	16	20	0	0	0	0	0	0	0	0	0	0	0	0	0	0	0	0	0	0	0	0	k__Bacteria; p__Bacteroidetes; c__Bacteroidia; o__Bacteroidales; f__Bacteroidales_S24_7_group; g__uncultured_bacterium; s__uncultured_bacterium
454	21	9	1	0	1	5	12	5	31	49	1	16	16	3	9	18	81	7	107	46	6	0	0	6	4	k__Bacteria; p__Bacteroidetes; c__Bacteroidia; o__Bacteroidales; f__Bacteroidales_S24_7_group; g__uncultured_bacterium; s__uncultured_bacterium
455	19	13	3	14	4	0	19	18	0	5	27	54	57	45	16	13	29	3	2	78	66	51	116	25	87	k__Bacteria; p__Bacteroidetes; c__Bacteroidia; o__Bacteroidales; f__Bacteroidales_S24_7_group; g__uncultured_bacterium; s__uncultured_bacterium
456	2	2	0	0	2	13	3	6	14	3	1	4	4	1	0	0	2	2	0	6	0	2	0	1	1	k__Bacteria; p__Firmicutes; c__Clostridia; o__Clostridiales; f__Ruminococcaceae; g__Ruminococcaceae_UCG_005
457	8	18	21	21	14	0	0	0	0	0	0	0	0	0	1	0	0	0	0	0	0	0	0	0	0	k__Bacteria; p__Firmicutes; c__Clostridia; o__Clostridiales; f__Lachnospiraceae
458	4	4	1	0	1	0	0	0	0	0	0	0	0	0	0	0	0	0	0	0	0	0	0	0	0	k__Bacteria; p__Firmicutes; c__Clostridia; o__Clostridiales; f__Lachnospiraceae
459	4	4	0	0	2	0	0	0	0	0	0	0	0	0	0	0	0	0	0	0	0	0	0	0	0	k__Bacteria
460	5	3	2	3	2	0	0	0	0	1	3	1	2	0	3	6	0	0	0	10	5	0	20	3	8	k__Bacteria; p__Firmicutes; c__Clostridia; o__Clostridiales; f__Lachnospiraceae
461	2	0	0	0	0	0	0	0	0	0	0	0	0	0	0	0	0	0	0	0	0	0	0	0	0	k__Bacteria; p__Bacteroidetes; c__Bacteroidia; o__Bacteroidales; f__Bacteroidales_S24_7_group; g__uncultured_bacterium; s__uncultured_bacterium
462	21	36	82	17	47	0	0	0	0	0	0	0	0	0	0	0	0	0	0	0	0	0	0	0	0	k__Bacteria; p__Bacteroidetes; c__Bacteroidia; o__Bacteroidales; f__Rikenellaceae; g__Alistipes; s__uncultured_bacterium
463	9	11	4	10	6	0	0	4	0	0	0	0	1	1	0	5	0	1	3	0	0	1	1	5	0	k__Bacteria; p__Bacteroidetes; c__Bacteroidia; o__Bacteroidales; f__Rikenellaceae; g__Alistipes; s__uncultured_bacterium
464	3	1	1	1	3	2	2	4	4	0	5	0	4	4	0	2	3	1	0	2	5	2	2	2	4	k__Bacteria; p__Bacteroidetes; c__Bacteroidia; o__Bacteroidales; f__Bacteroidales_S24_7_group; g__uncultured_bacterium; s__uncultured_bacterium
465	11	3	1	4	1	15	3	13	5	5	5	22	19	7	4	5	25	3	5	17	8	5	7	3	8	k__Bacteria; p__Bacteroidetes; c__Bacteroidia; o__Bacteroidales; f__Bacteroidales_S24_7_group; g__uncultured_bacterium; s__uncultured_bacterium
466	17	6	11	7	9	0	0	28	0	1	0	1	1	1	1	1	2	27	15	2	1	12	0	5	5	k__Bacteria; p__Bacteroidetes; c__Bacteroidia; o__Bacteroidales; f__ratAN060301C; g__uncultured_bacterium; s__uncultured_bacterium
467	24	6	15	6	12	0	0	0	1	0	0	0	0	0	1	0	0	0	0	0	1	0	0	0	0	k__Bacteria; p__Firmicutes; c__Bacilli; o__Bacillales; f__Family_XI; g__Gemella; Ambiguous_taxa
468	4	2	5	6	10	0	0	26	0	0	8	6	3	20	2	11	23	4	5	7	3	1	7	21	12	k__Bacteria; p__Bacteroidetes; c__Bacteroidia; o__Bacteroidales
469	3	1	0	2	1	2	1	4	1	0	0	5	6	3	0	1	13	7	5	12	1	0	12	3	7	k__Bacteria; p__Bacteroidetes; c__Bacteroidia; o__Bacteroidales; f__Bacteroidales_S24_7_group
470	8	25	4	8	23	10	26	3	5	55	12	6	8	3	3	23	2	0	2	5	1	3	9	4	0	k__Bacteria; p__Firmicutes; c__Clostridia; o__Clostridiales; f__Lachnospiraceae; g__uncultured; s__uncultured_bacterium
471	2	1	2	0	0	0	0	0	0	0	0	0	0	0	0	17	7	4	0	9	0	2	0	0	0	k__Bacteria; p__Bacteroidetes; c__Bacteroidia; o__Bacteroidales; f__Bacteroidales_S24_7_group; g__uncultured_bacterium; s__uncultured_bacterium
472	9	7	1	0	1	0	0	0	0	0	0	2	1	0	0	16	6	4	2	21	0	1	0	1	0	k__Bacteria; p__Bacteroidetes; c__Bacteroidia; o__Bacteroidales
473	5	9	18	0	3	8	0	1	22	35	25	2	5	8	4	8	3	14	2	3	1	10	30	5	6	k__Bacteria; p__Firmicutes; c__Clostridia; o__Clostridiales; f__Lachnospiraceae
474	12	2	4	0	0	0	0	0	0	0	0	0	0	1	0	1	2	2	0	3	0	1	0	0	0	k__Bacteria; p__Bacteroidetes; c__Bacteroidia; o__Bacteroidales; f__Bacteroidales_S24_7_group; g__uncultured_bacterium; s__uncultured_bacterium
475	3	0	0	0	0	0	0	0	0	0	0	0	0	0	0	0	0	0	0	0	0	0	0	0	0	k__Bacteria; p__Bacteroidetes; c__Bacteroidia; o__Bacteroidales; f__Bacteroidales_S24_7_group
476	16	7	0	3	2	22	9	2	3	6	6	21	30	7	5	7	21	3	7	25	14	5	7	6	14	k__Bacteria; p__Bacteroidetes; c__Bacteroidia; o__Bacteroidales; f__Bacteroidales_S24_7_group; g__uncultured_bacterium; s__uncultured_bacterium
477	6	0	5	0	0	10	1	1	0	1	9	5	8	20	2	0	4	1	0	5	45	12	2	2	11	k__Bacteria; p__Bacteroidetes; c__Bacteroidia; o__Bacteroidales; f__Bacteroidales_S24_7_group; g__uncultured_bacterium; s__uncultured_bacterium
478	10	6	0	0	2	0	0	1	2	3	11	1	0	1	2	2	2	4	0	4	0	0	1	0	2	k__Bacteria; p__Firmicutes; c__Clostridia; o__Clostridiales; f__Lachnospiraceae
479	2	1	3	2	1	3	0	5	0	3	2	3	1	0	0	5	1	0	1	1	0	1	0	0	0	k__Bacteria; p__Bacteroidetes; c__Bacteroidia; o__Bacteroidales; f__Bacteroidales_S24_7_group; g__uncultured_bacterium; s__uncultured_bacterium
480	9	1	18	1	0	3	448	62	61	23	8	24	28	18	13	17	5	2	6	65	37	11	15	3	0	k__Bacteria; p__Proteobacteria; c__Alphaproteobacteria; o__Rhodospirillales; f__Acetobacteraceae; g__Acetobacter; Ambiguous_taxa
481	6	5	6	13	1	0	3	2	0	0	13	10	13	8	2	9	6	8	0	18	14	53	25	8	2	k__Bacteria; p__Bacteroidetes; c__Bacteroidia; o__Bacteroidales; f__Bacteroidales_S24_7_group; g__uncultured_bacterium; s__uncultured_bacterium
482	8	5	15	9	4	0	0	116	0	0	6	38	30	13	13	30	35	15	13	74	14	29	14	9	17	k__Bacteria; p__Bacteroidetes; c__Bacteroidia; o__Bacteroidales; f__Prevotellaceae; g__Alloprevotella
483	6	9	15	9	15	0	0	7	0	0	0	1	8	1	2	7	0	2	9	0	0	0	0	3	0	k__Bacteria; p__Bacteroidetes; c__Bacteroidia; o__Bacteroidales; f__Bacteroidales_S24_7_group; g__uncultured_bacterium; s__uncultured_bacterium
484	3	7	3	14	1	3	5	1	1	2	6	13	16	14	5	24	25	18	19	21	7	30	17	7	1	k__Bacteria; p__Bacteroidetes; c__Bacteroidia; o__Bacteroidales; f__Bacteroidales_S24_7_group; g__uncultured_Bacteroidales_bacterium; s__uncultured_Bacteroidales_bacterium
485	11	8	21	15	14	0	0	0	1	2	0	0	3	2	0	0	0	4	0	2	1	1	0	0	0	k__Bacteria; p__Bacteroidetes; c__Bacteroidia; o__Bacteroidales
486	13	4	1	0	3	1	0	6	1	1	1	3	6	2	0	1	3	10	11	2	0	0	0	0	0	k__Bacteria; p__Bacteroidetes; c__Bacteroidia; o__Bacteroidales
487	5	1	3	1	0	0	0	0	0	2	2	1	1	1	0	0	0	0	0	0	1	1	0	0	0	k__Bacteria; p__Bacteroidetes; c__Bacteroidia; o__Bacteroidales; f__Bacteroidales_S24_7_group; g__uncultured_bacterium; s__uncultured_bacterium
488	6	3	19	0	5	3	2	3	3	6	3	4	22	0	1	3	0	16	5	50	0	3	14	0	0	k__Bacteria; p__Bacteroidetes; c__Bacteroidia; o__Bacteroidales
489	12	4	12	9	9	2	0	2	0	0	0	0	0	1	0	1	0	0	1	0	0	0	0	0	0	k__Bacteria; p__Bacteroidetes; c__Bacteroidia; o__Bacteroidales; f__Rikenellaceae; g__Alistipes; s__uncultured_bacterium
490	8	2	11	3	19	0	0	0	0	0	0	0	0	0	0	0	0	0	0	0	0	0	0	0	0	k__Bacteria; p__Firmicutes; c__Clostridia; o__Clostridiales; f__Lachnospiraceae; g__uncultured
491	10	6	0	6	11	14	4	5	5	8	8	19	18	8	2	4	6	1	1	2	8	10	4	1	3	k__Bacteria; p__Bacteroidetes; c__Bacteroidia; o__Bacteroidales; f__Bacteroidales_S24_7_group; g__uncultured_bacterium; s__uncultured_bacterium
492	6	2	1	0	0	0	0	0	0	0	0	0	0	0	0	0	0	0	0	0	1	0	0	0	2	k__Bacteria; p__Actinobacteria; c__Coriobacteriia; o__Coriobacteriales; f__Coriobacteriaceae
493	2	0	0	1	0	0	0	0	0	0	16	1	5	12	0	0	2	0	0	0	22	2	0	1	2	k__Bacteria; p__Bacteroidetes; c__Bacteroidia; o__Bacteroidales; f__Bacteroidales_S24_7_group; g__uncultured_bacterium; s__uncultured_bacterium
494	7	2	7	5	9	0	0	2	3	0	0	0	1	0	0	1	0	0	2	0	0	1	0	0	0	k__Bacteria; p__Bacteroidetes; c__Bacteroidia; o__Bacteroidales; f__Bacteroidales_S24_7_group; g__uncultured_bacterium; s__uncultured_bacterium
495	8	5	6	6	6	3	1	0	1	0	4	0	0	1	1	0	0	1	0	1	0	2	4	0	0	k__Bacteria; p__Bacteroidetes; c__Bacteroidia; o__Bacteroidales
496	9	3	2	5	3	17	1	8	10	7	8	12	2	3	5	2	11	2	4	2	3	4	1	1	1	k__Bacteria; p__Bacteroidetes; c__Bacteroidia; o__Bacteroidales; f__Bacteroidales_S24_7_group; g__uncultured_bacterium; s__uncultured_bacterium
497	6	2	4	0	5	0	0	6	0	0	16	3	0	26	0	60	1	10	10	20	1	18	67	84	1	k__Bacteria; p__Bacteroidetes; c__Bacteroidia; o__Bacteroidales
498	9	5	160	2	23	0	0	0	0	0	0	0	0	0	1	0	0	0	0	0	0	0	0	0	0	k__Bacteria; p__Firmicutes; c__Clostridia; o__Clostridiales; f__Lachnospiraceae; g__Lachnospiraceae_NK4A136_group; Ambiguous_taxa
499	3	2	1	0	2	0	0	0	0	0	0	0	0	0	0	10	0	6	1	0	0	2	1	4	0	k__Bacteria
500	6	3	4	15	5	93	14	8	58	21	4	9	6	1	1	263	1254	269	12	114	37	26	7	5	5	k__Bacteria; p__Firmicutes; c__Bacilli; o__Bacillales; f__Staphylococcaceae; g__Staphylococcus
501	2	7	26	8	17	2	1	1	5	19	3	4	3	0	0	0	0	1	1	1	0	1	8	0	0	k__Bacteria; p__Bacteroidetes; c__Bacteroidia; o__Bacteroidales
502	7	8	1	0	1	0	3	3	0	0	15	3	10	8	4	2	2	0	1	6	6	12	8	1	3	k__Bacteria; p__Bacteroidetes; c__Bacteroidia; o__Bacteroidales; f__Bacteroidales_S24_7_group; g__uncultured_bacterium; s__uncultured_bacterium
503	6	11	5	4	2	36	25	2	16	14	1	1	8	3	2	3	22	3	2	10	3	9	9	8	8	k__Bacteria; p__Firmicutes; c__Clostridia; o__Clostridiales; f__Ruminococcaceae; g__Ruminococcaceae_UCG_005; Ambiguous_taxa
504	0	3	0	0	0	0	0	0	6	7	0	0	0	0	1	1	0	0	1	0	0	0	0	1	0	k__Bacteria; p__Firmicutes; c__Clostridia; o__Clostridiales; f__Ruminococcaceae; g__uncultured
505	10	309	1098	1175	1379	18	0	0	11	0	236	7	7	6	6	2	5	16	37	51	134	0	1912	328	26	k__Bacteria; p__Firmicutes; c__Bacilli; o__Lactobacillales; f__Lactobacillaceae; g__Lactobacillus; s__Lactobacillus_vaginalis
506	3	12	9	20	7	7	5	3	10	70	2	8	33	5	14	1	6	2	2	8	2	2	3	4	1	k__Bacteria; p__Firmicutes; c__Clostridia; o__Clostridiales; f__Ruminococcaceae; g__Oscillibacter; s__uncultured_bacterium
507	26	21	0	5	17	5	100	152	0	2857	13	192	274	59	290	292	140	150	0	114	2	1	632	75	2	k__Bacteria; p__Firmicutes; c__Clostridia; o__Clostridiales; f__Lachnospiraceae
508	4	5	1	0	4	0	0	0	0	0	0	0	0	0	0	0	0	0	0	0	0	0	0	0	0	k__Bacteria; p__Firmicutes; c__Clostridia; o__Clostridiales; f__Lachnospiraceae
509	3	2	6	8	5	0	0	12	0	0	1	1	2	6	0	2	9	0	0	1	6	3	1	3	4	k__Bacteria; p__Bacteroidetes; c__Bacteroidia; o__Bacteroidales
510	6	12	8	2	4	0	0	0	0	0	4	0	0	8	0	4	0	0	0	0	0	3	0	0	0	k__Bacteria; p__Bacteroidetes; c__Bacteroidia; o__Bacteroidales; f__Rikenellaceae; g__Alistipes
511	0	1	146	17	135	0	0	0	0	0	0	0	0	0	0	0	0	0	0	0	0	0	0	0	0	k__Bacteria; p__Firmicutes; c__Clostridia; o__Clostridiales; f__Lachnospiraceae; g__Lachnospiraceae_NK4A136_group; s__uncultured_bacterium
512	1	25	15	39	0	0	5	2	0	25	9	0	0	31	3	1	1	0	1	20	10	12	51	3	32	k__Bacteria; p__Firmicutes; c__Clostridia; o__Clostridiales; f__Lachnospiraceae
513	0	3	1	3	3	0	0	1	0	0	3	1	2	0	0	11	2	5	1	1	1	3	2	1	7	k__Bacteria; p__Firmicutes; c__Clostridia; o__Clostridiales; f__Lachnospiraceae
514	0	4	7	2	15	2	6	1	13	27	12	1	0	0	2	1	0	0	0	3	1	0	9	1	12	k__Bacteria; p__Firmicutes; c__Clostridia; o__Clostridiales; f__Ruminococcaceae; g__Ruminococcaceae_UCG_009; s__uncultured_bacterium
515	1	6	42	0	6	253	12	173	208	0	31	117	189	44	57	172	45	80	3	15	3	2	0	5	4	k__Bacteria; p__Bacteroidetes; c__Bacteroidia; o__Bacteroidales; f__Bacteroidales_S24_7_group; g__uncultured_bacterium; s__uncultured_bacterium
516	0	6	319	0	47	1	0	0	0	0	0	0	0	0	0	4	0	0	0	0	0	0	0	0	0	k__Bacteria; p__Firmicutes; c__Clostridia; o__Clostridiales; f__Ruminococcaceae; g__Ruminococcaceae_UCG_014; Ambiguous_taxa
517	5	3	2	2	4	0	0	13	0	0	1	2	5	0	0	5	0	5	1	2	0	1	2	1	0	k__Bacteria; p__Bacteroidetes; c__Bacteroidia; o__Bacteroidales; f__Bacteroidales_S24_7_group
518	1	9	2	97	4	0	0	0	0	0	0	0	0	0	0	0	0	0	0	0	0	0	0	0	0	k__Bacteria; p__Firmicutes; c__Clostridia; o__Clostridiales; f__Lachnospiraceae; g__Lachnospiraceae_UCG_001
519	7	9	3	10	7	2	0	0	6	3	2	0	0	0	0	3	2	2	0	2	1	3	3	4	0	k__Bacteria; p__Firmicutes; c__Clostridia; o__Clostridiales; f__Ruminococcaceae; g__Anaerotruncus; Ambiguous_taxa
520	8	16	5	37	20	23	37	9	50	116	26	2	19	7	5	10	2	0	3	10	6	3	18	9	26	k__Bacteria; p__Firmicutes; c__Clostridia; o__Clostridiales; f__Lachnospiraceae; g__uncultured; s__uncultured_bacterium
521	89	46	138	11	14	175	4	26	240	103	27	40	31	16	22	0	62	5	10	66	4	74	63	35	37	k__Bacteria; p__Firmicutes; c__Clostridia; o__Clostridiales; f__Lachnospiraceae; g__Lachnospiraceae_NK4A136_group; s__unidentified
522	1	4	0	1	5	5	1	4	7	15	6	2	2	1	1	1	2	0	0	1	0	2	1	1	2	k__Bacteria; p__Firmicutes; c__Clostridia; o__Clostridiales; f__Ruminococcaceae; g__Oscillibacter
523	0	7	11	9	3	0	0	0	0	0	0	0	0	1	1	0	2	2	0	0	0	1	1	3	0	k__Bacteria; p__Firmicutes; c__Clostridia; o__Clostridiales; f__Ruminococcaceae; g__Anaerotruncus; s__uncultured_bacterium
524	3	2	1	0	1	4	2	4	0	2	2	0	2	0	0	1	2	2	1	2	0	0	1	2	0	k__Bacteria; p__Bacteroidetes; c__Bacteroidia; o__Bacteroidales; f__Bacteroidales_S24_7_group
525	2	10	0	0	2	0	0	0	0	0	0	0	0	0	0	0	0	0	0	0	0	0	0	0	0	k__Bacteria; p__Firmicutes; c__Clostridia; o__Clostridiales
526	0	3	0	0	0	0	0	0	0	0	0	0	0	0	0	0	0	0	0	0	0	0	0	1	0	k__Bacteria; p__Firmicutes; c__Clostridia; o__Clostridiales; f__Lachnospiraceae
527	2	2	2	0	1	0	0	19	0	0	0	6	7	0	0	14	0	6	14	9	0	0	0	0	0	k__Bacteria; p__Bacteroidetes; c__Bacteroidia; o__Bacteroidales
528	5	4	0	1	2	1	1	5	0	1	1	4	2	6	2	2	2	0	0	6	0	1	0	2	0	k__Bacteria; p__Bacteroidetes; c__Bacteroidia; o__Bacteroidales; f__Bacteroidales_S24_7_group; g__uncultured_bacterium; s__uncultured_bacterium
529	4	7	7	12	13	10	2	1	7	1	1	2	7	0	1	3	9	1	1	0	3	0	1	3	6	k__Bacteria; p__Bacteroidetes; c__Bacteroidia; o__Bacteroidales; f__Bacteroidales_S24_7_group; g__uncultured_bacterium; s__uncultured_bacterium
530	21	28	22	16	14	12	1	5	13	10	3	2	7	4	1	4	2	1	0	6	1	8	12	3	12	k__Bacteria; p__Firmicutes; c__Clostridia; o__Clostridiales; f__Ruminococcaceae; g__Anaerotruncus
531	0	13	0	59	0	0	0	0	0	0	0	0	0	0	0	0	0	0	0	0	0	0	0	0	0	k__Bacteria; p__Firmicutes; c__Clostridia; o__Clostridiales; f__Ruminococcaceae; g__Ruminococcaceae_UCG_014
532	0	1	1	2	0	0	0	0	4	6	0	0	0	0	0	0	0	0	0	0	0	0	0	0	0	k__Bacteria; p__Firmicutes; c__Clostridia; o__Clostridiales; f__Lachnospiraceae; g__Lachnospiraceae_UCG_010; s__uncultured_bacterium
533	0	2	0	0	0	0	0	0	0	0	0	0	0	0	0	0	0	0	0	0	0	0	0	0	0	k__Bacteria
534	4	8	6	7	1	0	0	0	0	0	2	0	2	3	1	21	0	8	4	0	0	9	7	6	0	k__Bacteria; p__Bacteroidetes; c__Bacteroidia; o__Bacteroidales
535	7	5	2	14	8	0	0	0	0	0	0	0	0	0	0	0	0	0	0	0	0	0	0	0	0	k__Bacteria; p__Firmicutes; c__Clostridia; o__Clostridiales; f__Lachnospiraceae; g__uncultured
536	0	12	0	0	1	0	0	0	0	0	0	0	0	0	0	0	0	1	0	0	0	1	0	0	0	k__Bacteria; p__Firmicutes; c__Clostridia; o__Clostridiales
537	11	15	9	17	14	3	4	3	2	7	2	3	7	13	1	6	3	3	0	2	6	3	2	5	7	k__Bacteria; p__Bacteroidetes; c__Bacteroidia; o__Bacteroidales; f__Bacteroidales_S24_7_group; g__uncultured_bacterium; s__uncultured_bacterium
538	3	2	3	0	1	0	0	0	0	0	0	0	0	0	0	0	0	0	0	0	0	0	0	0	0	k__Bacteria; p__Bacteroidetes; c__Bacteroidia; o__Bacteroidales; f__Bacteroidales_S24_7_group; g__uncultured_bacterium; s__uncultured_bacterium
539	9	6	0	0	3	0	0	0	0	0	0	1	0	0	0	0	2	2	4	0	0	0	0	0	0	k__Bacteria; p__Firmicutes; c__Clostridia; o__Clostridiales; f__Ruminococcaceae; g__Ruminococcaceae_UCG_014
540	2	2	0	0	0	0	0	0	0	0	0	0	0	0	0	0	0	0	0	0	0	0	0	0	0	k__Bacteria; p__Firmicutes; c__Clostridia; o__Clostridiales; f__Ruminococcaceae; g__Ruminiclostridium_5
541	1	5	0	0	0	0	0	0	0	0	0	0	0	0	0	1	1	0	0	3	0	0	0	0	0	k__Bacteria; p__Firmicutes; c__Clostridia; o__Clostridiales; f__Ruminococcaceae; g__Ruminococcaceae_UCG_014
542	0	2	1	0	0	0	0	0	0	0	0	0	0	0	0	0	0	0	0	0	0	0	0	0	0	k__Bacteria; p__Firmicutes; c__Clostridia; o__Clostridiales
543	13	14	5	78	7	363	15	16	75	69	9	20	58	10	29	15	51	5	0	19	5	7	9	0	49	k__Bacteria; p__Firmicutes; c__Clostridia; o__Clostridiales; f__Clostridiales_vadinBB60_group
544	3	4	0	8	0	10	1	3	8	1	3	8	3	5	0	1	2	2	0	2	4	2	0	0	2	k__Bacteria; p__Bacteroidetes; c__Bacteroidia; o__Bacteroidales; f__Bacteroidales_S24_7_group; g__uncultured_bacterium; s__uncultured_bacterium
545	1	3	2	3	1	3	5	6	0	5	1	8	6	0	7	3	2	1	9	3	0	1	0	0	3	k__Bacteria; p__Bacteroidetes; c__Bacteroidia; o__Bacteroidales; f__Bacteroidales_S24_7_group; g__uncultured_bacterium; s__uncultured_bacterium
546	2	5	1	0	1	4	4	15	1	2	9	3	3	7	2	20	7	4	3	5	0	6	4	1	0	k__Bacteria; p__Bacteroidetes; c__Bacteroidia; o__Bacteroidales
547	0	4	0	1	0	72	0	66	46	12	14	155	127	9	58	112	80	3	65	36	23	125	0	9	105	k__Bacteria; p__Firmicutes; c__Clostridia; o__Clostridiales; f__Ruminococcaceae; g__Ruminococcaceae_UCG_014
548	4	3	0	4	2	0	0	0	0	0	0	0	0	0	0	0	0	0	0	0	0	0	0	0	0	k__Bacteria; p__Bacteroidetes; c__Bacteroidia; o__Bacteroidales
549	3	3	0	4	3	3	1	0	2	11	7	0	0	1	2	2	14	8	0	0	0	0	1	0	1	k__Bacteria; p__Firmicutes; c__Clostridia; o__Clostridiales; f__Lachnospiraceae; g__Lachnospiraceae_UCG_006; s__uncultured_bacterium
550	0	5	2	0	0	0	0	0	0	0	0	0	0	0	0	0	1	1	0	3	0	0	3	0	1	k__Bacteria; p__Firmicutes; c__Clostridia; o__Clostridiales; f__Ruminococcaceae; g__Anaerotruncus; s__uncultured_bacterium
551	1	5	2	2	4	0	0	0	2	2	0	0	1	0	0	1	0	1	1	0	0	1	0	0	0	k__Bacteria; p__Bacteroidetes; c__Bacteroidia; o__Bacteroidales; f__Bacteroidales_S24_7_group; g__uncultured_bacterium; s__uncultured_bacterium
552	6	9	13	21	8	32	6	4	8	31	19	5	22	10	13	26	10	2	0	3	0	4	2	5	3	k__Bacteria; p__Firmicutes; c__Clostridia; o__Clostridiales; f__Clostridiales_vadinBB60_group; g__uncultured_bacterium; s__uncultured_bacterium
553	0	5	8	81	94	0	0	0	0	0	0	0	0	0	0	0	0	0	0	0	0	0	0	0	0	k__Bacteria; p__Firmicutes; c__Clostridia; o__Clostridiales; f__Ruminococcaceae; g__Ruminococcaceae_UCG_014
554	0	4	21	19	38	2	0	15	12	22	35	30	37	5	18	18	21	2	1	16	119	63	12	19	17	k__Bacteria; p__Firmicutes; c__Clostridia; o__Clostridiales; f__Lachnospiraceae; g__uncultured
555	9	10	357	29	26	118	39	5	188	274	27	73	103	35	56	15	75	51	3	49	128	82	155	50	199	k__Bacteria; p__Firmicutes; c__Clostridia; o__Clostridiales; f__Lachnospiraceae; g__Lachnospiraceae_NK4A136_group; s__uncultured_Clostridiales_bacterium
556	2	6	10	7	7	4	0	2	3	15	2	0	6	0	0	2	1	0	0	4	0	1	5	1	0	k__Bacteria; p__Firmicutes; c__Clostridia; o__Clostridiales; f__Ruminococcaceae; g__uncultured; s__unidentified
557	28	19	17	30	11	2	2	23	2	0	2	11	5	10	2	17	9	1	0	5	2	6	1	5	3	k__Bacteria; p__Bacteroidetes; c__Bacteroidia; o__Bacteroidales; f__Bacteroidales_S24_7_group; g__uncultured_bacterium; s__uncultured_bacterium
558	10	14	0	0	2	0	0	0	0	0	0	0	0	0	0	0	0	1	1	0	0	0	0	0	0	k__Bacteria; p__Firmicutes; c__Clostridia; o__Clostridiales; f__Ruminococcaceae; g__Ruminococcaceae_UCG_014
559	1	3	3	5	1	0	0	0	0	0	0	0	0	0	0	0	0	0	1	0	0	1	1	0	0	k__Bacteria; p__Bacteroidetes
560	8	4	9	3	5	42	41	18	11	17	18	41	39	54	21	11	56	26	24	46	45	37	84	18	103	k__Bacteria; p__Bacteroidetes; c__Bacteroidia; o__Bacteroidales; f__Bacteroidales_S24_7_group
561	4	8	3	0	0	0	0	0	0	0	12	0	1	3	2	8	0	3	2	2	0	3	11	1	0	k__Bacteria; p__Bacteroidetes; c__Bacteroidia; o__Bacteroidales; f__Bacteroidales_S24_7_group
562	4	10	9	5	8	0	0	18	2	31	10	2	1	6	3	5	7	0	0	1	1	0	3	1	6	k__Bacteria; p__Firmicutes; c__Clostridia; o__Clostridiales; f__Lachnospiraceae
563	6	5	8	7	1	1	0	7	1	7	3	3	2	14	3	4	4	0	0	4	1	3	0	3	3	k__Bacteria; p__Bacteroidetes; c__Bacteroidia; o__Bacteroidales; f__Bacteroidales_S24_7_group; g__uncultured_bacterium; s__uncultured_bacterium
564	0	1	0	1	0	1	0	0	0	0	24	4	5	11	2	0	3	0	0	0	21	1	6	0	3	k__Bacteria; p__Bacteroidetes; c__Bacteroidia; o__Bacteroidales; f__Bacteroidales_S24_7_group; g__uncultured_bacterium; s__uncultured_bacterium
565	0	5	3	2	3	0	0	0	0	0	0	0	0	0	0	0	0	0	0	0	0	0	0	0	0	k__Bacteria; p__Firmicutes; c__Clostridia; o__Clostridiales
566	11	9	16	15	6	0	0	6	0	0	1	4	4	3	2	3	0	3	5	1	0	0	0	2	1	k__Bacteria; p__Bacteroidetes; c__Bacteroidia; o__Bacteroidales; f__Bacteroidales_S24_7_group; g__uncultured_bacterium; s__uncultured_bacterium
567	11	12	20	7	15	3	0	0	23	73	35	8	11	8	11	7	15	3	3	4	16	4	16	9	53	k__Bacteria; p__Firmicutes; c__Clostridia; o__Clostridiales; f__Lachnospiraceae
568	15	14	23	8	10	5	5	4	11	26	35	23	15	6	15	16	15	52	1	22	7	20	29	11	23	k__Bacteria; p__Firmicutes; c__Clostridia; o__Clostridiales; f__Lachnospiraceae
569	19	20	23	12	29	0	0	0	0	0	0	0	0	0	0	0	0	0	0	0	0	0	0	0	0	k__Bacteria; p__Bacteroidetes; c__Bacteroidia; o__Bacteroidales; f__Bacteroidales_S24_7_group; g__uncultured_bacterium; s__uncultured_bacterium
570	25	4	5	7	1	6	3	12	1	7	2	13	10	28	8	31	15	2	0	25	3	5	7	19	11	k__Bacteria; p__Bacteroidetes; c__Bacteroidia; o__Bacteroidales; f__Bacteroidales_S24_7_group
571	0	3	0	1	0	0	0	0	0	0	1	0	0	0	0	0	0	0	0	0	0	0	0	0	0	k__Bacteria; p__Firmicutes; c__Clostridia; o__Clostridiales
572	2	2	2	6	2	0	9	9	0	4	50	23	25	13	4	6	13	5	0	25	10	19	7	1	5	k__Bacteria; p__Bacteroidetes; c__Bacteroidia; o__Bacteroidales; f__Bacteroidales_S24_7_group
573	4	8	3	0	0	0	0	14	0	0	0	0	1	0	0	1	2	6	13	1	0	0	0	0	0	k__Bacteria; p__Bacteroidetes; c__Bacteroidia; o__Bacteroidales
574	2	1	9	3	0	0	0	15	0	0	4	0	1	12	0	16	2	2	3	1	0	5	3	1	0	k__Bacteria; p__Bacteroidetes; c__Bacteroidia; o__Bacteroidales; f__Rikenellaceae; g__Alistipes; s__uncultured_bacterium
575	2	3	0	2	2	0	0	0	2	0	0	1	1	1	2	0	0	1	1	1	0	0	0	0	0	k__Bacteria
576	6	3	6	1	1	2	1	0	1	2	3	0	1	4	0	0	0	1	0	2	0	0	4	0	0	k__Bacteria; p__Bacteroidetes; c__Bacteroidia; o__Bacteroidales
577	4	3	2	1	0	0	3	0	0	0	10	1	4	20	1	102	2	65	27	31	0	42	49	22	0	k__Bacteria; p__Bacteroidetes; c__Bacteroidia; o__Bacteroidales; f__Bacteroidales_S24_7_group
578	4	7	0	0	0	11	3	191	63	248	310	158	181	70	192	193	205	418	90	204	21	99	280	60	41	k__Bacteria; p__Firmicutes; c__Clostridia; o__Clostridiales; f__Lachnospiraceae; g__Lachnospiraceae_NK4A136_group; s__uncultured_bacterium
579	9	5	1	14	3	0	0	5	0	0	2	2	0	0	1	4	0	2	3	0	0	0	0	0	1	k__Bacteria; p__Bacteroidetes; c__Bacteroidia; o__Bacteroidales; f__Bacteroidales_S24_7_group; g__uncultured_bacterium; s__uncultured_bacterium
580	5	10	0	0	1	0	0	0	0	0	0	0	0	0	0	6	0	0	0	0	0	0	0	0	0	k__Bacteria; p__Bacteroidetes; c__Bacteroidia; o__Bacteroidales; f__Bacteroidales_S24_7_group; g__uncultured_bacterium; s__uncultured_bacterium
581	5	1	20	13	14	0	0	2	5	3	4	0	3	5	2	2	4	0	0	2	9	0	7	0	13	k__Bacteria; p__Firmicutes; c__Clostridia; o__Clostridiales; f__Lachnospiraceae; g__uncultured; s__uncultured_bacterium
582	6	4	3	0	1	0	0	0	0	0	0	0	0	0	0	13	0	1	1	6	0	1	0	0	0	k__Bacteria; p__Bacteroidetes; c__Bacteroidia; o__Bacteroidales; f__Bacteroidales_S24_7_group; g__uncultured_bacterium; s__uncultured_bacterium
583	4	7	1	0	1	6	0	0	1	0	3	3	3	4	1	0	2	1	0	3	18	2	2	0	4	k__Bacteria; p__Bacteroidetes; c__Bacteroidia; o__Bacteroidales; f__Bacteroidales_S24_7_group
584	13	8	59	31	37	0	0	96	0	0	69	59	55	151	19	28	92	29	10	40	161	111	160	76	177	k__Bacteria; p__Bacteroidetes; c__Bacteroidia; o__Bacteroidales; f__Prevotellaceae; g__Alloprevotella
585	1	8	0	21	7	5	0	0	4	0	12	0	1	0	0	0	0	0	0	0	0	0	0	2	0	k__Bacteria; p__Firmicutes; c__Clostridia; o__Clostridiales; f__Ruminococcaceae; g__Ruminococcaceae_UCG_014; s__uncultured_bacterium
586	9	2	11	0	1	21	23	128	4	3	9	109	115	5	16	42	45	30	38	78	1	27	11	7	0	k__Bacteria; p__Bacteroidetes; c__Bacteroidia; o__Bacteroidales; f__Prevotellaceae; g__Prevotellaceae_UCG_001; s__uncultured_bacterium
587	0	2	0	0	0	0	0	0	0	0	0	0	0	0	0	0	0	0	0	0	0	0	0	0	0	k__Bacteria; p__Bacteroidetes; c__Bacteroidia; o__Bacteroidales; f__Porphyromonadaceae; g__uncultured; s__uncultured_bacterium
588	0	3	0	0	0	0	0	0	0	0	0	0	0	0	0	0	0	0	0	0	0	0	0	0	0	k__Bacteria; p__Firmicutes; c__Clostridia; o__Clostridiales; f__Lachnospiraceae
589	24	34	31	21	21	0	0	0	0	0	1	1	2	0	0	1	1	0	0	1	0	1	0	0	0	k__Bacteria; p__Bacteroidetes; c__Bacteroidia; o__Bacteroidales; f__Bacteroidales_S24_7_group; g__uncultured_bacterium; s__uncultured_bacterium
590	3	3	0	6	3	2	0	4	3	0	38	13	14	16	2	1	4	0	1	0	11	7	2	14	2	k__Bacteria; p__Bacteroidetes; c__Bacteroidia; o__Bacteroidales; f__Bacteroidales_S24_7_group
591	0	3	1	1	1	0	0	0	0	0	1	0	1	0	0	19	2	6	2	17	0	2	0	0	0	k__Bacteria; p__Bacteroidetes; c__Bacteroidia; o__Bacteroidales; f__Bacteroidales_S24_7_group
592	2	8	23	6	11	1	0	1	0	0	0	1	3	3	0	3	1	8	2	2	0	8	2	1	1	k__Bacteria; p__Bacteroidetes; c__Bacteroidia; o__Bacteroidales
593	9	7	1	9	4	0	0	2	0	3	0	2	2	0	0	1	1	0	0	0	0	0	0	2	1	k__Bacteria; p__Bacteroidetes; c__Bacteroidia; o__Bacteroidales; f__Bacteroidales_S24_7_group; g__uncultured_bacterium; s__uncultured_bacterium
594	0	2	0	0	0	0	0	0	0	0	0	0	0	0	0	0	0	0	0	0	0	0	0	0	0	k__Bacteria; p__Firmicutes; c__Clostridia; o__Clostridiales; f__Lachnospiraceae
595	4	2	6	14	5	0	0	21	0	0	0	1	4	1	0	2	0	4	2	2	2	1	3	8	0	k__Bacteria; p__Bacteroidetes; c__Bacteroidia; o__Bacteroidales
596	0	3	91	12	57	0	0	0	0	0	0	0	0	0	0	0	0	0	0	0	1	0	0	0	1	k__Bacteria; p__Firmicutes; c__Clostridia; o__Clostridiales; f__Lachnospiraceae; g__Lachnospiraceae_NK4A136_group; s__uncultured_bacterium
597	5	7	56	0	1	9	0	0	1	0	17	8	10	34	12	12	0	0	0	0	10	0	0	14	98	k__Bacteria; p__Firmicutes; c__Clostridia; o__Clostridiales; f__Clostridiales_vadinBB60_group; g__uncultured_bacterium; s__uncultured_bacterium
598	1	2	1	4	0	0	0	0	0	0	0	0	0	0	0	0	0	0	0	0	0	0	0	0	0	k__Bacteria; p__Firmicutes; c__Clostridia; o__Clostridiales
599	7	10	7	5	7	0	0	0	0	0	0	0	0	0	0	4	0	0	0	0	0	0	0	1	0	k__Bacteria; p__Firmicutes; c__Clostridia; o__Clostridiales; f__Lachnospiraceae
600	3	4	4	3	4	1	0	0	0	0	5	0	0	1	0	3	1	0	1	0	0	5	3	1	0	k__Bacteria; p__Bacteroidetes; c__Bacteroidia; o__Bacteroidales; f__Bacteroidales_S24_7_group; g__uncultured_bacterium; s__uncultured_bacterium
601	20	10	8	6	7	14	1	2	12	1	2	4	8	6	0	4	3	0	0	2	5	0	0	3	0	k__Bacteria; p__Bacteroidetes; c__Bacteroidia; o__Bacteroidales; f__Bacteroidales_S24_7_group
602	0	2	0	0	0	0	0	0	0	0	0	0	0	0	0	0	0	0	0	0	0	0	0	0	0	k__Bacteria; p__Firmicutes; c__Clostridia; o__Clostridiales; f__Lachnospiraceae
603	2	6	10	2	2	22	2	7	8	3	4	14	9	6	3	2	4	0	0	2	4	2	2	2	2	k__Bacteria; p__Firmicutes; c__Clostridia; o__Clostridiales; f__Peptococcaceae; g__uncultured; s__uncultured_bacterium
604	2	3	2	1	0	2	0	6	1	1	2	3	0	2	0	1	1	0	0	0	0	1	0	1	1	k__Bacteria; p__Bacteroidetes; c__Bacteroidia; o__Bacteroidales; f__Bacteroidales_S24_7_group; g__uncultured_bacterium; s__uncultured_bacterium
605	8	2	4	1	5	5	4	2	3	3	1	4	6	6	0	11	16	5	6	11	1	1	1	0	1	k__Bacteria; p__Bacteroidetes; c__Bacteroidia; o__Bacteroidales; f__Rikenellaceae; g__Alistipes; s__uncultured_bacterium
606	2	3	11	4	6	12	1	2	17	43	6	31	61	1	42	1	2	10	1	0	11	3	2	3	21	k__Bacteria; p__Firmicutes; c__Clostridia; o__Clostridiales; f__Lachnospiraceae; g__uncultured; s__uncultured_bacterium
607	4	3	0	35	43	0	0	0	0	0	0	0	0	0	0	0	0	0	0	0	0	0	0	0	0	k__Bacteria; p__Firmicutes; c__Clostridia; o__Clostridiales; f__Lachnospiraceae; g__Roseburia; s__uncultured_bacterium
608	1	2	1	0	0	17	16	19	6	8	11	39	37	30	10	14	40	9	18	62	3	13	16	3	4	k__Bacteria; p__Bacteroidetes; c__Bacteroidia; o__Bacteroidales; f__Bacteroidales_S24_7_group; g__uncultured_bacterium; s__uncultured_bacterium
609	4	9	19	6	2	0	0	0	0	0	0	0	0	0	0	0	0	0	0	0	0	0	0	0	0	k__Bacteria; p__Bacteroidetes; c__Bacteroidia; o__Bacteroidales; f__Bacteroidales_S24_7_group; g__uncultured_bacterium; s__uncultured_bacterium
610	0	2	0	0	0	0	0	0	0	0	0	0	0	0	0	0	0	0	0	0	1	0	0	0	0	k__Bacteria; p__Bacteroidetes; c__Bacteroidia; o__Bacteroidales; f__Bacteroidales_S24_7_group; g__uncultured_bacterium; s__uncultured_bacterium
611	1	3	0	0	1	1	0	0	1	0	0	1	0	1	0	0	1	2	1	2	0	0	0	0	0	k__Bacteria; p__Bacteroidetes; c__Bacteroidia; o__Bacteroidales
612	2	6	0	3	1	0	0	2	0	0	0	1	3	0	0	0	0	1	5	1	0	0	0	2	0	k__Bacteria; p__Bacteroidetes; c__Bacteroidia; o__Bacteroidales; f__Bacteroidales_S24_7_group; g__uncultured_bacterium; s__uncultured_bacterium
613	0	9	0	2	3	0	0	0	0	0	1	0	1	0	0	0	0	0	0	0	0	0	0	0	0	k__Bacteria; p__Firmicutes; c__Clostridia; o__Clostridiales; f__Ruminococcaceae; g__Ruminococcaceae_UCG_014
614	11	17	3	2	7	2	0	7	5	0	12	6	4	5	3	12	1	2	5	6	6	3	6	2	4	k__Bacteria; p__Firmicutes; c__Clostridia; o__Clostridiales; f__Lachnospiraceae
615	6	6	29	9	22	29	20	2	26	40	6	21	20	22	9	3	7	11	10	1	12	8	2	5	7	k__Bacteria; p__Bacteroidetes; c__Bacteroidia; o__Bacteroidales; f__Bacteroidales_S24_7_group; g__uncultured_bacterium; s__uncultured_bacterium
616	6	3	3	0	0	0	0	0	0	0	1	0	0	0	0	4	7	1	0	6	0	1	0	1	1	k__Bacteria; p__Bacteroidetes; c__Bacteroidia; o__Bacteroidales; f__Bacteroidales_S24_7_group; g__uncultured_bacterium; s__uncultured_bacterium
617	0	1	0	1	0	0	0	0	0	0	1	0	0	0	0	0	0	0	0	0	0	0	0	0	0	k__Bacteria; p__Firmicutes; c__Clostridia; o__Clostridiales; f__Ruminococcaceae
618	28	3	16	2	12	1	1	0	0	0	4	0	0	15	0	9	0	11	5	22	0	9	92	7	0	k__Bacteria; p__Bacteroidetes; c__Bacteroidia; o__Bacteroidales
619	2	4	3	12	11	0	0	2	0	0	0	0	0	0	0	5	0	1	0	0	0	1	1	1	0	k__Bacteria; p__Bacteroidetes
620	0	3	0	0	0	0	0	0	0	0	0	0	0	0	0	2	0	0	0	0	0	0	0	0	0	k__Bacteria; p__Bacteroidetes; c__Bacteroidia; o__Bacteroidales; f__Bacteroidales_S24_7_group; g__uncultured_bacterium; s__uncultured_bacterium
621	0	2	1	2	1	0	0	0	2	1	1	0	3	8	0	1	6	0	2	2	1	2	3	5	2	k__Bacteria; p__Bacteroidetes; c__Bacteroidia; o__Bacteroidales; f__Bacteroidales_S24_7_group
622	16	16	2	83	15	0	0	0	0	0	0	0	0	0	0	0	0	0	0	0	0	0	0	0	0	k__Bacteria; p__Firmicutes; c__Clostridia; o__Clostridiales; f__Lachnospiraceae
623	2	3	6	0	2	0	0	0	0	0	0	0	0	0	0	0	0	0	0	0	0	0	0	0	0	k__Bacteria; p__Firmicutes; c__Clostridia; o__Clostridiales; f__Lachnospiraceae
624	1	9	0	5	7	6	1	1	4	0	6	11	5	5	7	3	4	1	1	6	3	2	4	3	1	k__Bacteria; p__Firmicutes; c__Erysipelotrichia; o__Erysipelotrichales; f__Erysipelotrichaceae; g__uncultured; s__uncultured_bacterium
625	1	1	0	0	0	0	0	0	2	0	3	0	0	0	0	0	3	1	0	0	1	0	1	0	1	k__Bacteria; p__Firmicutes; c__Clostridia; o__Clostridiales; f__Ruminococcaceae
626	7	1	21	0	0	1	237	69	63	19	16	400	47	21	57	4	6	1	32	88	39	19	3	1	1	k__Bacteria; p__Firmicutes; c__Bacilli; o__Lactobacillales; f__Leuconostocaceae; g__Weissella; Ambiguous_taxa
627	0	2	2	0	2	1	1	0	0	0	0	0	1	0	0	0	1	0	0	0	0	0	0	1	1	k__Bacteria; p__Firmicutes; c__Clostridia; o__Clostridiales; f__Clostridiales_vadinBB60_group; g__uncultured_bacterium; s__uncultured_bacterium
628	6	4	5	2	5	7	4	5	3	8	1	6	13	2	0	0	3	10	6	29	1	4	77	0	3	k__Bacteria; p__Bacteroidetes; c__Bacteroidia; o__Bacteroidales
629	1	3	440	5187	1175	0	2	0	1	0	0	0	0	0	0	1	1	0	0	0	0	1	0	0	0	k__Bacteria; p__Firmicutes; c__Bacilli; o__Lactobacillales; f__Lactobacillaceae; g__Lactobacillus
630	0	0	52	1	0	3	0	34	10	3	4	0	0	1	1	0	0	0	0	0	0	1	0	1	2	k__Bacteria; p__Firmicutes; c__Clostridia; o__Clostridiales; f__Lachnospiraceae; g__Lachnospiraceae_NK4A136_group; s__uncultured_bacterium
631	4	3	6	0	9	0	0	0	0	0	0	0	0	0	0	0	0	0	0	0	0	0	0	0	0	k__Bacteria; p__Firmicutes; c__Clostridia; o__Clostridiales; f__Lachnospiraceae
632	5	7	36	102	83	0	0	0	0	0	0	0	0	0	0	0	0	0	0	0	0	0	0	0	0	k__Bacteria; p__Firmicutes; c__Clostridia; o__Clostridiales; f__Lachnospiraceae; g__uncultured
633	0	0	162	57	29	0	0	0	0	0	0	0	0	0	0	0	0	0	0	0	0	0	0	0	0	k__Bacteria; p__Firmicutes; c__Clostridia; o__Clostridiales; f__Lachnospiraceae; g__Marvinbryantia; s__uncultured_bacterium
634	6	8	4	1	0	0	0	0	0	0	0	2	0	0	0	37	16	17	7	12	0	2	0	1	0	k__Bacteria; p__Bacteroidetes; c__Bacteroidia; o__Bacteroidales; f__Bacteroidales_S24_7_group; g__uncultured_bacterium; s__uncultured_bacterium
635	0	0	41	0	12	0	0	0	0	0	3	12	8	3	0	55	58	80	50	39	0	0	0	1	0	k__Bacteria; p__Bacteroidetes; c__Bacteroidia; o__Bacteroidales; f__Bacteroidales_S24_7_group; g__uncultured_bacterium; s__uncultured_bacterium
636	0	0	6	4	6	0	0	0	0	3	1	0	0	0	0	0	0	0	0	0	0	0	0	0	0	k__Bacteria; p__Firmicutes; c__Clostridia; o__Clostridiales; f__Clostridiales_vadinBB60_group; g__uncultured_bacterium; s__uncultured_bacterium
637	2	2	29	1	1	8	492	93	110	24	27	814	52	30	96	7	13	1	58	119	66	20	13	3	3	k__Bacteria; p__Firmicutes; c__Bacilli; o__Lactobacillales; f__Lactobacillaceae; g__Lactobacillus
638	3	3	7	2	1	7	0	0	1	0	2	2	1	6	0	0	1	1	0	2	9	3	9	0	2	k__Bacteria; p__Bacteroidetes; c__Bacteroidia; o__Bacteroidales
639	12	1	1	0	3	0	0	0	0	0	0	0	1	0	0	2	1	5	0	2	1	0	0	0	0	k__Bacteria; p__Bacteroidetes; c__Bacteroidia; o__Bacteroidales; f__Bacteroidales_S24_7_group; g__uncultured_bacterium; s__uncultured_bacterium
640	0	0	3	34	5	70	9	0	75	69	10	1	1	8	1	16	68	5	32	29	0	4	3	14	8	k__Bacteria; p__Bacteroidetes; c__Bacteroidia; o__Bacteroidales; f__Porphyromonadaceae; g__Butyricimonas
641	0	0	4	0	0	3	15	5	5	4	3	5	1	5	7	1	0	0	1	7	16	0	0	0	0	k__Bacteria; p__Firmicutes; c__Bacilli; o__Bacillales; f__Bacillaceae; g__Bacillus; s__Bacillus_amyloliquefaciens
642	0	0	13	15	1	9	0	7	18	12	12	2	2	5	2	18	21	6	4	12	21	7	19	4	12	k__Bacteria; p__Firmicutes; c__Clostridia; o__Clostridiales; f__Ruminococcaceae; g__Ruminiclostridium_5; s__uncultured_Clostridiales_bacterium
643	0	0	361	0	0	0	0	0	0	0	0	0	0	0	0	0	0	0	0	0	0	0	0	0	0	k__Bacteria; p__Firmicutes; c__Clostridia; o__Clostridiales; f__Lachnospiraceae; g__Roseburia
644	0	1	24	0	9	0	0	0	2	0	0	0	0	0	0	11	1	3	1	0	0	7	0	2	0	k__Bacteria; p__Firmicutes; c__Clostridia; o__Clostridiales; f__Lachnospiraceae; g__Lachnospiraceae_NK4A136_group; s__uncultured_bacterium
645	91	77	104	50	70	5	3	1	1	0	10	37	24	2	15	1	1	0	1	8	4	1	2	38	5	k__Bacteria; p__Firmicutes; c__Clostridia; o__Clostridiales; f__Ruminococcaceae; g__Ruminococcaceae_UCG_014
646	13	5	44	7	20	24	17	4	17	16	4	9	11	8	0	2	4	4	5	0	8	5	7	3	8	k__Bacteria; p__Bacteroidetes; c__Bacteroidia; o__Bacteroidales
647	0	6	48	38	5	0	0	0	0	0	0	0	0	0	0	0	0	0	0	0	0	0	0	0	0	k__Bacteria; p__Firmicutes; c__Clostridia; o__Clostridiales; f__Lachnospiraceae
648	2	10	35	6	3	2	0	4	10	0	6	0	8	1	2	1	0	2	0	1	3	1	8	2	16	k__Bacteria; p__Firmicutes; c__Clostridia; o__Clostridiales; f__Lachnospiraceae; g__Lachnospiraceae_NK4A136_group
649	5	4	12	2	8	1	2	0	8	4	6	1	0	0	2	1	0	0	0	2	6	1	9	1	15	k__Bacteria; p__Firmicutes; c__Clostridia; o__Clostridiales; f__Lachnospiraceae; g__uncultured; s__uncultured_bacterium
650	0	0	1	0	1	9	0	2	11	4	4	1	1	0	1	1	0	1	0	3	1	1	0	0	1	k__Bacteria; p__Firmicutes; c__Clostridia; o__Clostridiales; f__Christensenellaceae; g__uncultured; Ambiguous_taxa
651	2	1	5	1	0	0	0	0	0	2	1	0	1	1	1	0	0	0	0	1	1	0	2	0	1	k__Bacteria; p__Firmicutes; c__Clostridia; o__Clostridiales
652	3	1	9	6	3	17	0	5	34	134	25	9	2	6	9	13	8	10	2	12	5	17	12	3	11	k__Bacteria; p__Firmicutes; c__Clostridia; o__Clostridiales; f__Lachnospiraceae; g__Roseburia
653	5	7	2	9	3	0	2	3	0	0	7	2	9	10	2	1	3	0	1	4	4	2	0	3	3	k__Bacteria; p__Bacteroidetes; c__Bacteroidia; o__Bacteroidales; f__Rikenellaceae; g__Alistipes
654	1	3	80	3	0	0	0	0	0	0	0	0	0	0	0	0	0	0	0	0	0	0	0	0	0	k__Bacteria; p__Firmicutes; c__Clostridia; o__Clostridiales; f__Lachnospiraceae
655	0	0	5	45	33	0	0	2	0	0	2	0	0	1	0	0	0	0	2	0	0	0	0	0	0	k__Bacteria; p__Firmicutes; c__Clostridia; o__Clostridiales; f__Lachnospiraceae; g__uncultured
656	0	0	2	0	0	0	0	0	0	0	0	0	0	0	0	0	0	0	0	0	0	0	0	0	0	k__Bacteria; p__Firmicutes; c__Clostridia; o__Clostridiales; f__Lachnospiraceae
657	4	1	7	7	8	0	0	7	0	0	5	0	0	5	0	9	1	0	1	0	0	4	8	12	0	k__Bacteria; p__Bacteroidetes; c__Bacteroidia; o__Bacteroidales; f__Rikenellaceae; g__Alistipes
658	0	0	3	1	1	0	0	11	0	0	7	9	7	9	0	7	11	2	0	8	3	6	9	4	7	k__Bacteria; p__Bacteroidetes; c__Bacteroidia; o__Bacteroidales
659	5	0	1	1	2	22	11	16	1	2	10	16	11	5	5	6	17	4	11	10	3	2	0	2	6	k__Bacteria; p__Bacteroidetes; c__Bacteroidia; o__Bacteroidales; f__Bacteroidales_S24_7_group; g__uncultured_bacterium; s__uncultured_bacterium
660	9	2	5	4	5	0	0	0	0	0	0	0	0	0	0	0	0	0	0	0	0	0	0	0	0	k__Bacteria; p__Bacteroidetes; c__Bacteroidia; o__Bacteroidales; f__Bacteroidales_S24_7_group; g__uncultured_bacterium; s__uncultured_bacterium
661	0	0	2	0	0	0	8	1	1	0	0	12	1	1	0	0	1	0	1	4	0	0	0	0	0	k__Bacteria; p__Proteobacteria; c__Alphaproteobacteria; o__Rhizobiales; f__Methylobacteriaceae; g__Methylobacterium
662	1	0	6	9	6	38	3	0	11	0	6	3	8	0	0	0	0	0	0	5	0	2	2	1	0	k__Bacteria; p__Firmicutes; c__Clostridia; o__Clostridiales; f__Clostridiales_vadinBB60_group; g__uncultured_bacterium; s__uncultured_bacterium
663	1	2	6	4	4	0	0	1	0	2	1	0	1	1	0	1	0	0	1	0	0	0	2	1	1	k__Bacteria; p__Firmicutes; c__Clostridia; o__Clostridiales; f__Lachnospiraceae
664	0	0	7	0	5	0	0	0	0	0	0	0	0	0	0	0	0	0	0	1	0	0	0	0	0	k__Bacteria; p__Firmicutes; c__Clostridia; o__Clostridiales; f__Ruminococcaceae; g__Ruminococcaceae_UCG_013
665	0	0	14	0	22	0	0	0	0	0	0	0	0	0	0	0	0	0	0	0	0	0	0	0	0	k__Bacteria; p__Firmicutes; c__Erysipelotrichia; o__Erysipelotrichales; f__Erysipelotrichaceae
666	5	9	20	10	10	7	0	0	11	45	22	3	2	4	4	4	10	2	0	3	7	4	10	6	28	k__Bacteria; p__Firmicutes; c__Clostridia; o__Clostridiales; f__Lachnospiraceae
667	5	7	8	9	4	0	0	7	0	0	1	3	5	2	3	28	1	21	28	9	0	6	1	3	0	k__Bacteria; p__Bacteroidetes; c__Bacteroidia; o__Bacteroidales; f__Bacteroidales_S24_7_group
668	1	0	35	0	1	2	0	0	4	6	91	4	4	9	2	10	7	5	0	15	4	37	23	0	4	k__Bacteria; p__Firmicutes; c__Clostridia; o__Clostridiales; f__Lachnospiraceae
669	1	3	3	0	0	0	0	9	0	0	7	8	7	3	0	19	0	9	12	6	0	1	0	0	0	k__Bacteria; p__Bacteroidetes; c__Bacteroidia; o__Bacteroidales; f__Bacteroidales_S24_7_group
670	2	2	6	2	8	12	13	9	21	25	16	1	1	6	5	5	2	0	2	12	7	0	30	15	10	k__Bacteria; p__Firmicutes; c__Clostridia; o__Clostridiales; f__Lachnospiraceae
671	0	0	5	3	0	0	0	0	0	0	0	0	0	0	0	1	0	0	0	0	7	0	0	0	11	k__Bacteria; p__Firmicutes; c__Erysipelotrichia; o__Erysipelotrichales; f__Erysipelotrichaceae; g__uncultured
672	3	7	5	2	3	0	0	0	0	2	4	0	0	1	2	0	0	0	0	0	0	0	1	0	0	k__Bacteria; p__Firmicutes; c__Clostridia; o__Clostridiales; f__Lachnospiraceae; g__Lachnospiraceae_NK4A136_group; Ambiguous_taxa
673	0	0	1	0	2	0	0	0	0	4	2	0	0	1	0	0	0	0	0	1	0	0	0	1	0	k__Bacteria; p__Firmicutes; c__Clostridia; o__Clostridiales; f__Family_XIII; g__Anaerovorax; s__uncultured_bacterium
674	0	0	1	0	0	4	0	0	0	3	0	1	2	1	0	0	0	0	0	0	0	0	0	0	0	k__Bacteria; p__Bacteroidetes; c__Bacteroidia; o__Bacteroidales; f__Bacteroidales_S24_7_group; g__uncultured_bacterium; s__uncultured_bacterium
675	1	1	13	17	5	42	5	11	63	142	6	3	7	10	10	9	18	3	8	4	4	7	2	1	2	k__Bacteria; p__Bacteroidetes; c__Bacteroidia; o__Bacteroidales; f__Porphyromonadaceae; g__Parabacteroides; s__uncultured_organism
676	0	1	7	0	3	0	0	2	0	0	0	3	2	6	1	3	5	7	0	9	0	3	1	2	0	k__Bacteria; p__Bacteroidetes; c__Bacteroidia; o__Bacteroidales; f__Bacteroidales_S24_7_group
677	0	0	20	29	34	28	6	0	50	57	13	3	4	21	2	32	93	11	40	19	20	2	37	7	20	k__Bacteria; p__Bacteroidetes; c__Bacteroidia; o__Bacteroidales; f__Bacteroidaceae; g__Bacteroides
678	0	0	1	1	1	0	0	0	1	1	0	0	0	2	2	1	0	0	0	0	0	1	1	1	4	k__Bacteria; p__Firmicutes; c__Clostridia; o__Clostridiales; f__Lachnospiraceae
679	4	1	9	1	4	0	0	10	0	0	2	0	0	1	0	4	0	0	2	0	0	2	0	0	0	k__Bacteria; p__Bacteroidetes; c__Bacteroidia; o__Bacteroidales; f__Rikenellaceae; g__Alistipes; s__uncultured_bacterium
680	0	0	3	1	0	6	2	3	5	5	33	5	9	37	2	0	6	0	0	0	7	2	1	5	5	k__Bacteria; p__Bacteroidetes; c__Bacteroidia; o__Bacteroidales; f__Bacteroidales_S24_7_group
681	2	3	7	0	12	6	2	1	1	0	35	8	4	41	1	0	8	1	0	0	4	10	18	11	8	k__Bacteria; p__Bacteroidetes; c__Bacteroidia; o__Bacteroidales; f__ratAN060301C; g__uncultured_bacterium; s__uncultured_bacterium
682	2	1	26	17	5	0	1	9	0	0	3	8	9	11	0	12	18	2	2	4	5	3	7	6	9	k__Bacteria; p__Bacteroidetes; c__Bacteroidia; o__Bacteroidales
683	1	0	2	0	2	14	15	6	19	31	6	1	1	1	6	2	2	0	0	1	1	3	2	1	2	k__Bacteria; p__Firmicutes; c__Clostridia; o__Clostridiales; f__Ruminococcaceae
684	10	3	10	8	3	1	0	4	1	4	11	4	6	36	2	6	4	2	0	3	5	5	0	17	6	k__Bacteria; p__Bacteroidetes; c__Bacteroidia; o__Bacteroidales; f__Bacteroidales_S24_7_group; g__uncultured_bacterium; s__uncultured_bacterium
685	1	0	4	0	0	27	17	6	4	4	10	7	5	8	7	5	7	0	2	4	2	9	0	1	5	k__Bacteria; p__Bacteroidetes; c__Bacteroidia; o__Bacteroidales
686	7	2	5	3	2	2	1	0	1	2	0	3	7	1	0	0	1	0	0	0	7	1	0	0	0	k__Bacteria; p__Bacteroidetes; c__Bacteroidia; o__Bacteroidales; f__Bacteroidales_S24_7_group; g__uncultured_bacterium; s__uncultured_bacterium
687	1	2	2	0	3	0	0	0	0	0	2	3	6	1	1	1	0	0	1	0	1	1	1	1	2	k__Bacteria; p__Bacteroidetes; c__Bacteroidia; o__Bacteroidales; f__Bacteroidales_S24_7_group; g__uncultured_bacterium; s__uncultured_bacterium
688	1	0	1	0	4	0	1	1	0	0	8	0	1	10	0	27	0	9	7	2	0	0	3	37	0	k__Bacteria; p__Bacteroidetes; c__Bacteroidia; o__Bacteroidales; f__Rikenellaceae; g__Alistipes; s__uncultured_bacterium
689	7	4	12	0	0	0	0	0	0	0	0	0	0	0	0	0	0	1	0	0	0	0	0	0	0	k__Bacteria; p__Firmicutes; c__Clostridia; o__Clostridiales; f__Lachnospiraceae; g__Lachnospiraceae_NK4A136_group; s__uncultured_bacterium
690	8	4	8	12	3	9	5	11	8	1	0	6	12	6	4	12	16	4	15	8	0	1	0	3	2	k__Bacteria; p__Bacteroidetes; c__Bacteroidia; o__Bacteroidales; f__Rikenellaceae; g__Alistipes; s__uncultured_bacterium
691	0	0	3	1	2	0	0	0	0	0	1	0	0	0	0	0	0	0	0	0	0	0	2	0	0	k__Bacteria; p__Firmicutes; c__Bacilli; o__Lactobacillales; f__Lactobacillaceae; g__Lactobacillus; s__Lactobacillus_vaginalis
692	0	2	1	0	1	2	0	4	7	0	1	1	3	3	4	0	2	2	2	3	0	0	0	1	0	k__Bacteria; p__Bacteroidetes; c__Bacteroidia; o__Bacteroidales; f__Bacteroidales_S24_7_group; g__uncultured_bacterium; s__uncultured_bacterium
693	0	0	2	0	0	0	0	0	0	0	0	0	0	0	0	0	0	0	0	0	0	0	0	0	0	k__Bacteria; p__Bacteroidetes; c__Bacteroidia; o__Bacteroidales; f__Bacteroidales_S24_7_group; g__uncultured_bacterium; s__uncultured_bacterium
694	0	0	6	0	0	0	0	0	0	0	0	0	0	0	0	0	0	0	0	0	0	0	0	0	0	k__Bacteria; p__Firmicutes; c__Clostridia; o__Clostridiales; f__Lachnospiraceae
695	0	0	3	0	1	0	0	0	0	3	1	0	0	0	0	2	0	0	0	0	0	0	0	0	0	k__Bacteria; p__Firmicutes; c__Clostridia; o__Clostridiales; f__Lachnospiraceae; g__Lachnospiraceae_NK4A136_group; s__uncultured_bacterium
696	2	4	7	0	7	0	0	0	0	0	0	0	0	0	0	5	1	0	0	2	0	0	0	1	1	k__Bacteria; p__Firmicutes; c__Clostridia; o__Clostridiales; f__Lachnospiraceae; g__Acetatifactor; s__uncultured_bacterium
697	7	5	5	8	1	0	0	1	0	0	0	0	1	0	0	1	0	1	0	6	0	2	1	0	1	k__Bacteria; p__Bacteroidetes; c__Bacteroidia; o__Bacteroidales; f__Bacteroidales_S24_7_group
698	2	1	5	0	0	0	0	0	0	0	4	2	2	1	0	5	9	0	0	4	1	1	0	0	2	k__Bacteria; p__Bacteroidetes; c__Bacteroidia; o__Bacteroidales; f__Bacteroidales_S24_7_group; g__uncultured_bacterium; s__uncultured_bacterium
699	1	0	3	3	0	0	1	0	0	1	0	0	0	0	0	1	2	1	0	0	1	0	3	1	0	k__Bacteria
700	0	0	2	0	0	0	0	0	0	0	0	0	0	0	0	0	0	0	0	0	0	0	0	0	0	k__Bacteria; p__Bacteroidetes; c__Bacteroidia; o__Bacteroidales; f__Bacteroidales_S24_7_group; g__uncultured_bacterium; s__uncultured_bacterium
701	6	4	13	2	2	0	0	1	0	0	0	0	0	0	0	0	0	0	0	0	0	0	0	0	0	k__Bacteria; p__Bacteroidetes; c__Bacteroidia; o__Bacteroidales; f__Bacteroidales_S24_7_group; g__uncultured_bacterium; s__uncultured_bacterium
702	6	4	9	11	10	0	0	0	0	0	0	0	0	0	0	0	0	5	0	1	0	0	1	0	0	k__Bacteria; p__Bacteroidetes; c__Bacteroidia; o__Bacteroidales
703	3	1	2	6	2	1	0	1	3	1	6	4	16	4	2	6	7	6	0	13	8	9	3	4	5	k__Bacteria; p__Bacteroidetes; c__Bacteroidia; o__Bacteroidales; f__Bacteroidales_S24_7_group; g__uncultured_bacterium; s__uncultured_bacterium
704	5	0	19	0	0	4	194	54	58	9	12	360	24	17	53	2	7	0	17	85	18	10	5	3	0	k__Bacteria; p__Proteobacteria; c__Gammaproteobacteria; o__Enterobacteriales; f__Enterobacteriaceae; g__Pantoea; s__Pantoea_agglomerans
705	0	0	2	0	0	0	0	0	0	0	0	0	0	0	0	0	0	0	0	0	0	0	0	0	0	k__Bacteria; p__Bacteroidetes; c__Bacteroidia; o__Bacteroidales; f__Bacteroidales_S24_7_group
706	2	3	8	7	9	1	0	2	0	0	0	0	0	0	0	0	0	1	2	0	0	0	0	0	0	k__Bacteria; p__Bacteroidetes; c__Bacteroidia; o__Bacteroidales; f__Bacteroidales_S24_7_group; g__uncultured_bacterium; s__uncultured_bacterium
707	0	0	3	0	14	0	0	0	0	0	0	0	0	0	0	0	0	0	0	0	0	0	0	0	0	k__Bacteria; p__Firmicutes; c__Erysipelotrichia; o__Erysipelotrichales; f__Erysipelotrichaceae; g__uncultured; Ambiguous_taxa
708	3	3	8	0	4	0	0	2	0	0	2	2	0	0	0	6	0	0	0	0	1	3	2	1	1	k__Bacteria; p__Firmicutes; c__Clostridia; o__Clostridiales; f__Lachnospiraceae; g__uncultured
709	0	0	3	0	0	8	4	3	5	7	16	14	7	11	1	1	4	0	1	1	1	0	2	1	0	k__Bacteria; p__Bacteroidetes; c__Bacteroidia; o__Bacteroidales; f__Bacteroidales_S24_7_group; g__uncultured_bacterium; s__uncultured_bacterium
710	0	0	7	0	1	0	0	0	0	0	0	0	0	0	0	0	0	1	0	0	0	0	0	0	0	k__Bacteria; p__Bacteroidetes; c__Bacteroidia; o__Bacteroidales; f__Bacteroidales_S24_7_group; g__uncultured_bacterium; s__uncultured_bacterium
711	1	0	6	5	1	4	4	27	40	111	2	9	2	2	15	4	1	0	4	4	0	0	0	2	0	k__Bacteria; p__Proteobacteria; c__Gammaproteobacteria; o__Enterobacteriales; f__Enterobacteriaceae; g__Escherichia_Shigella; Ambiguous_taxa
712	6	2	4	0	0	4	2	23	1	0	1	12	17	2	1	22	8	4	21	5	0	2	0	0	0	k__Bacteria; p__Bacteroidetes; c__Bacteroidia; o__Bacteroidales; f__Prevotellaceae; g__Prevotellaceae_UCG_001; s__uncultured_bacterium
713	1	0	2	0	0	1	0	0	2	2	1	1	2	0	0	0	2	1	0	1	1	0	0	2	2	k__Bacteria; p__Bacteroidetes; c__Bacteroidia; o__Bacteroidales; f__Bacteroidales_S24_7_group
714	2	7	15	6	10	0	0	0	0	0	0	2	2	0	0	1	0	4	2	8	0	1	1	0	0	k__Bacteria; p__Bacteroidetes; c__Bacteroidia; o__Bacteroidales
715	0	1	3	0	0	0	0	0	0	0	0	0	0	0	0	0	0	0	0	0	0	0	0	0	0	k__Bacteria; p__Bacteroidetes; c__Bacteroidia; o__Bacteroidales
716	0	2	1	0	0	0	0	1	0	0	0	0	0	0	0	0	0	0	0	0	0	0	0	1	0	k__Bacteria; p__Bacteroidetes; c__Bacteroidia; o__Bacteroidales; f__Bacteroidales_S24_7_group; g__uncultured_bacterium; s__uncultured_bacterium
717	1	0	14	0	1	0	170	32	35	10	8	254	19	13	19	4	5	0	19	69	20	7	1	0	1	k__Bacteria; p__Proteobacteria; c__Gammaproteobacteria; o__Enterobacteriales; f__Enterobacteriaceae
718	5	3	2	4	3	8	4	4	5	5	7	7	4	6	2	1	2	0	0	2	5	1	1	1	4	k__Bacteria; p__Bacteroidetes; c__Bacteroidia; o__Bacteroidales; f__Bacteroidales_S24_7_group; g__uncultured_bacterium; s__uncultured_bacterium
719	7	0	6	19	15	0	1	1	0	0	0	0	0	0	0	0	5	0	2	0	0	0	0	0	0	k__Bacteria; p__Actinobacteria; c__Coriobacteriia; o__Coriobacteriales; f__Coriobacteriaceae; g__Enterorhabdus; s__uncultured_bacterium
720	0	3	5	1	0	3	202	29	25	6	2	19	4	6	4	2	0	0	0	27	22	3	2	2	1	k__Bacteria; p__Proteobacteria; c__Alphaproteobacteria; o__Rhodospirillales; f__Acetobacteraceae; g__Acetobacter; Ambiguous_taxa
721	0	0	2	0	0	0	0	0	0	0	0	0	0	1	0	0	0	0	0	1	0	1	0	0	3	k__Bacteria; p__Bacteroidetes; c__Bacteroidia; o__Bacteroidales
722	0	3	11	6	1	11	0	44	9	1	9	65	65	2	69	29	8	0	0	1	6	159	3	8	13	k__Bacteria; p__Firmicutes; c__Clostridia; o__Clostridiales; f__Lachnospiraceae
723	0	0	2	3	0	0	0	0	0	0	0	0	0	0	0	0	0	0	0	0	0	0	0	0	0	k__Bacteria; p__Firmicutes; c__Clostridia; o__Clostridiales; f__Lachnospiraceae
724	0	0	2	7	1	1	1	12	1	1	5	0	0	0	1	22	15	0	0	0	0	17	0	6	0	k__Bacteria; p__Firmicutes; c__Clostridia; o__Clostridiales; f__Ruminococcaceae; g__Ruminococcaceae_UCG_014
725	0	0	2	2	4	0	0	0	0	0	1	2	1	1	0	0	5	3	0	2	2	1	0	0	0	k__Bacteria; p__Bacteroidetes; c__Bacteroidia; o__Bacteroidales
726	37	18	29	7	13	0	0	0	0	0	0	0	0	0	0	0	0	0	0	0	0	0	0	0	0	k__Bacteria; p__Bacteroidetes; c__Bacteroidia; o__Bacteroidales; f__Bacteroidales_S24_7_group; g__uncultured_bacterium; s__uncultured_bacterium
727	3	0	1	9	3	0	0	5	0	0	0	1	1	0	0	0	2	0	1	0	0	4	0	2	0	k__Bacteria; p__Bacteroidetes; c__Bacteroidia; o__Bacteroidales
728	11	8	25	9	19	0	0	1	0	0	0	2	2	0	0	3	1	0	0	1	0	0	0	1	2	k__Bacteria; p__Bacteroidetes; c__Bacteroidia; o__Bacteroidales
729	1	0	3	0	0	0	0	0	0	0	0	0	0	0	0	0	0	0	0	0	0	0	2	0	0	k__Bacteria; p__Bacteroidetes; c__Bacteroidia; o__Bacteroidales
730	0	0	1	0	0	0	0	1	0	0	0	0	2	0	0	4	0	3	0	0	0	0	0	0	0	k__Bacteria; p__Bacteroidetes; c__Bacteroidia; o__Bacteroidales; f__Bacteroidales_S24_7_group; g__uncultured_bacterium; s__uncultured_bacterium
731	0	0	2	0	0	0	0	0	0	0	0	0	0	0	0	0	0	0	0	0	0	0	0	0	0	k__Bacteria; p__Firmicutes; c__Clostridia; o__Clostridiales
732	0	0	2	0	0	0	0	0	0	0	0	1	1	0	0	0	2	11	1	0	0	0	0	0	0	k__Bacteria; p__Bacteroidetes; c__Bacteroidia; o__Bacteroidales
733	3	0	2	2	3	0	0	0	0	0	0	0	0	0	0	0	3	0	0	0	0	0	0	0	0	k__Bacteria; p__Bacteroidetes; c__Bacteroidia; o__Bacteroidales; f__Bacteroidales_S24_7_group; g__uncultured_bacterium; s__uncultured_bacterium
734	0	0	1	0	0	2	0	1	5	1	1	0	0	0	1	0	6	0	1	2	1	2	1	0	2	k__Bacteria; p__Firmicutes; c__Clostridia; o__Clostridiales; f__Christensenellaceae; g__uncultured; s__uncultured_bacterium
735	5	0	4	3	1	0	2	1	0	1	6	1	2	4	1	0	0	0	0	6	2	1	1	0	0	k__Bacteria; p__Bacteroidetes; c__Bacteroidia; o__Bacteroidales; f__Rikenellaceae; g__Alistipes
736	0	0	1	0	17	0	0	6	0	0	15	0	0	17	0	1	0	0	11	14	0	0	0	3	0	k__Bacteria; p__Firmicutes; c__Clostridia; o__Clostridiales; f__Lachnospiraceae
737	0	0	2	0	0	0	0	0	0	0	0	0	0	0	0	0	0	0	0	0	0	0	0	0	0	k__Bacteria
738	2	2	6	4	3	5	0	0	2	0	1	4	3	2	2	14	5	2	6	5	0	4	4	1	0	k__Bacteria; p__Bacteroidetes; c__Bacteroidia; o__Bacteroidales; f__Bacteroidales_S24_7_group
739	0	0	3	0	0	0	0	0	0	0	0	0	0	0	0	0	0	0	0	0	0	0	0	0	0	k__Bacteria; p__Firmicutes; c__Clostridia; o__Clostridiales; f__Lachnospiraceae; g__uncultured
740	1	0	3	5	0	0	0	3	0	413	49	3	5	5	8	53	116	51	15	112	23	190	275	49	133	k__Bacteria; p__Firmicutes; c__Clostridia; o__Clostridiales; f__Lachnospiraceae
741	0	0	2	0	0	0	0	0	0	0	0	0	0	0	0	0	0	0	0	0	0	0	0	0	0	k__Bacteria; p__Bacteroidetes; c__Bacteroidia; o__Bacteroidales; f__Bacteroidales_S24_7_group; g__uncultured_bacterium; s__uncultured_bacterium
742	4	3	35	2	1	1	441	111	115	24	20	938	85	37	94	13	16	0	51	197	47	28	7	3	0	k__Bacteria; p__Proteobacteria; c__Gammaproteobacteria; o__Enterobacteriales; f__Enterobacteriaceae
743	4	2	3	2	2	0	0	1	1	0	2	2	1	2	0	0	0	1	0	2	1	0	19	0	0	k__Bacteria; p__Bacteroidetes; c__Bacteroidia; o__Bacteroidales
744	4	8	15	2	5	0	0	1	1	0	2	5	2	3	0	4	3	4	1	2	2	1	3	1	1	k__Bacteria; p__Bacteroidetes; c__Bacteroidia; o__Bacteroidales; f__Bacteroidales_S24_7_group
745	0	0	2	0	1	0	0	1	0	0	6	0	2	11	0	0	4	0	0	4	29	7	2	2	5	k__Bacteria; p__Bacteroidetes; c__Bacteroidia; o__Bacteroidales
746	2	4	3	2	2	0	0	7	0	0	1	1	5	0	1	3	0	0	3	1	0	0	0	0	0	k__Bacteria; p__Bacteroidetes; c__Bacteroidia; o__Bacteroidales; f__Bacteroidales_S24_7_group
747	0	1	2	0	0	0	0	0	0	0	1	1	2	0	0	0	0	0	0	1	0	1	0	0	0	k__Bacteria; p__Firmicutes; c__Clostridia; o__Clostridiales; f__Lachnospiraceae
748	1	0	9	4	0	0	0	2	3	1	0	0	1	0	1	3	11	0	0	1	6	4	0	0	1	k__Bacteria; p__Firmicutes; c__Clostridia; o__Clostridiales; f__Lachnospiraceae; g__Acetitomaculum; s__uncultured_bacterium
749	0	0	1	1	0	1	1	1	0	0	6	14	6	8	1	11	9	10	9	15	2	6	8	0	0	k__Bacteria; p__Bacteroidetes; c__Bacteroidia; o__Bacteroidales; f__Bacteroidales_S24_7_group; g__uncultured_bacterium; s__uncultured_bacterium
750	1	0	3	1	1	8	4	1	7	15	4	2	6	3	4	1	1	1	1	1	0	4	8	0	2	k__Bacteria; p__Firmicutes; c__Clostridia; o__Clostridiales; f__Ruminococcaceae; g__Oscillibacter; s__uncultured_bacterium
751	4	1	1	0	4	0	1	0	0	0	0	0	2	1	0	0	0	1	0	2	0	1	10	0	0	k__Bacteria; p__Bacteroidetes; c__Bacteroidia; o__Bacteroidales
752	1	0	4	7	1	0	0	3	0	0	1	0	1	2	0	3	1	0	0	3	1	1	1	3	3	k__Bacteria; p__Bacteroidetes; c__Bacteroidia; o__Bacteroidales; f__Bacteroidales_S24_7_group; g__uncultured_bacterium; s__uncultured_bacterium
753	5	3	9	6	3	21	2	3	10	43	7	9	15	7	5	0	9	0	1	6	1	5	2	4	6	k__Bacteria; p__Firmicutes; c__Clostridia; o__Clostridiales; f__Clostridiales_vadinBB60_group; g__uncultured_bacterium; s__uncultured_bacterium
754	0	1	3	1	0	0	0	0	0	0	0	0	0	0	0	0	0	0	0	0	0	0	0	0	0	k__Bacteria; p__Bacteroidetes; c__Bacteroidia; o__Bacteroidales; f__Rikenellaceae; g__Alistipes; s__uncultured_bacterium
755	4	1	23	0	0	5	282	40	80	16	15	501	36	28	47	2	13	1	37	81	57	19	9	2	0	k__Bacteria; p__Firmicutes; c__Bacilli; o__Lactobacillales; f__Lactobacillaceae; g__Lactobacillus
756	2	0	5	4	2	5	0	10	1	0	5	0	4	1	2	13	1	1	0	1	1	3	0	2	1	k__Bacteria; p__Bacteroidetes; c__Bacteroidia; o__Bacteroidales
757	2	0	3	0	1	10	8	5	5	5	2	6	9	16	3	1	4	3	6	5	2	7	4	3	4	k__Bacteria; p__Bacteroidetes; c__Bacteroidia; o__Bacteroidales
758	1	0	7	1	0	0	0	1	0	0	0	0	0	0	0	0	0	0	0	0	0	0	0	0	0	k__Bacteria; p__Firmicutes; c__Clostridia; o__Clostridiales; f__Lachnospiraceae
759	8	2	2	0	1	0	7	7	0	2	5	22	37	0	9	6	4	4	2	18	0	5	2	2	0	k__Bacteria; p__Bacteroidetes; c__Bacteroidia; o__Bacteroidales
760	0	1	3	0	0	0	0	0	0	0	0	0	1	0	0	0	0	0	0	0	0	3	0	0	1	k__Bacteria; p__Saccharibacteria; c__Unknown_Class; o__Unknown_Order; f__Unknown_Family; g__Candidatus_Saccharimonas; s__uncultured_bacterium
761	0	0	1	0	0	15	5	1	55	19	2	2	2	1	1	2	2	0	0	2	3	0	3	0	5	k__Bacteria; p__Firmicutes; c__Bacilli; o__Lactobacillales; f__Enterococcaceae; g__Enterococcus; s__Enterococcus_faecalis
762	0	0	3	9	17	0	0	0	1	18	2	0	1	0	1	0	0	0	0	1	0	0	1	0	1	k__Bacteria; p__Firmicutes; c__Clostridia; o__Clostridiales; f__Lachnospiraceae; g__Blautia; s__Lachnospiraceae_bacterium_615
763	3	2	1	4	3	0	2	2	0	0	102	6	19	37	7	0	7	0	0	5	31	31	17	21	25	k__Bacteria; p__Bacteroidetes; c__Bacteroidia; o__Bacteroidales; f__Bacteroidales_S24_7_group
764	0	0	0	659	14	0	0	1	0	0	40	4	1	644	5	0	0	0	0	0	456	0	0	0	253	k__Bacteria; p__Bacteroidetes; c__Bacteroidia; o__Bacteroidales; f__Prevotellaceae; g__Prevotellaceae_UCG_001
765	4	7	0	3	0	2	0	0	2	0	2	2	1	0	0	2	0	2	0	1	0	0	0	0	0	k__Bacteria; p__Firmicutes; c__Clostridia; o__Clostridiales; f__Ruminococcaceae; g__Ruminococcaceae_UCG_014
766	0	0	0	119	42	0	0	0	0	0	0	0	0	0	0	0	0	0	0	0	0	0	0	0	0	k__Bacteria; p__Firmicutes; c__Clostridia; o__Clostridiales; f__Lachnospiraceae
767	9	7	2	6	1	0	0	0	0	0	0	0	2	0	1	0	2	0	0	0	20	0	9	4	20	k__Bacteria; p__Firmicutes; c__Clostridia; o__Clostridiales; f__Lachnospiraceae
768	0	0	1	3	0	0	0	0	0	0	0	0	0	0	0	0	0	0	0	0	0	0	0	0	0	k__Bacteria; p__Firmicutes; c__Clostridia; o__Clostridiales; f__Lachnospiraceae
769	1	3	6	8	2	4	0	2	0	0	1	2	5	4	0	7	1	6	13	1	2	2	1	3	0	k__Bacteria; p__Bacteroidetes; c__Bacteroidia; o__Bacteroidales
770	0	0	4	31	41	0	0	0	0	0	0	0	0	0	0	0	0	0	0	0	0	0	0	0	0	k__Bacteria; p__Firmicutes; c__Clostridia; o__Clostridiales; f__Lachnospiraceae
771	0	0	0	5	0	0	0	0	0	0	1	0	0	2	0	0	0	0	0	0	3	0	0	0	0	k__Bacteria; p__Bacteroidetes; c__Bacteroidia; o__Bacteroidales; f__Prevotellaceae; g__Prevotellaceae_UCG_001
772	0	0	0	135	0	0	0	0	0	0	0	0	0	0	0	0	0	0	0	0	0	0	0	0	0	k__Bacteria; p__Firmicutes; c__Clostridia; o__Clostridiales; f__Lachnospiraceae; g__Lachnospiraceae_UCG_008; s__uncultured_Clostridiales_bacterium
773	0	1	0	52	120	0	0	0	0	0	0	0	0	0	0	0	0	0	0	0	0	0	0	0	0	k__Bacteria; p__Firmicutes; c__Clostridia; o__Clostridiales; f__Lachnospiraceae; g__Lachnospiraceae_UCG_001; s__uncultured_bacterium
774	0	3	0	24	8	290	0	0	43	632	1	2	2	0	5	0	0	0	0	1	19	14	17	14	9	k__Bacteria; p__Firmicutes; c__Clostridia; o__Clostridiales; f__Lachnospiraceae; g__Lachnospiraceae_NK4A136_group
775	0	0	0	10	0	0	0	0	0	0	0	0	0	1	0	0	0	0	0	0	1	0	0	0	0	k__Bacteria; p__Bacteroidetes; c__Bacteroidia; o__Bacteroidales
776	0	0	0	42	0	0	0	0	0	0	9	0	1	92	2	0	0	0	0	0	51	0	0	0	55	k__Bacteria; p__Bacteroidetes; c__Bacteroidia; o__Bacteroidales; f__Prevotellaceae; g__Prevotellaceae_UCG_001; s__uncultured_bacterium
777	0	0	0	25	0	0	0	0	0	0	2	0	0	49	0	0	0	0	0	0	36	0	0	0	34	k__Bacteria; p__Bacteroidetes; c__Bacteroidia; o__Bacteroidales; f__Prevotellaceae; g__Alloprevotella
778	0	0	0	9	0	0	0	0	0	0	0	0	0	11	0	0	0	0	0	0	9	0	0	0	1	k__Bacteria; p__Bacteroidetes; c__Bacteroidia; o__Bacteroidales
779	31	5	2	7	6	0	0	11	0	0	0	1	0	1	0	1	9	11	38	6	0	6	0	5	3	k__Bacteria; p__Bacteroidetes; c__Bacteroidia; o__Bacteroidales; f__Bacteroidales_S24_7_group
780	0	3	3	106	28	957	6	0	110	2249	1	5	3	0	13	2	1	1	0	1	58	43	52	36	25	k__Bacteria; p__Firmicutes; c__Clostridia; o__Clostridiales; f__Lachnospiraceae; g__Lachnospiraceae_NK4A136_group; s__unidentified
781	0	0	0	17	0	0	0	0	0	0	1	0	0	27	0	0	0	0	0	0	42	0	0	0	22	k__Bacteria; p__Bacteroidetes; c__Bacteroidia; o__Bacteroidales; f__Prevotellaceae
782	0	0	0	31	0	0	0	0	0	0	0	0	0	0	0	0	0	0	0	0	0	0	0	0	0	k__Bacteria; p__Firmicutes; c__Clostridia; o__Clostridiales; f__Lachnospiraceae; g__Lachnospiraceae_UCG_008; s__uncultured_Clostridiales_bacterium
783	1	0	0	3	2	0	0	0	0	0	0	0	0	0	0	0	0	0	0	0	0	0	0	0	0	k__Bacteria; p__Firmicutes; c__Clostridia; o__Clostridiales; f__Lachnospiraceae; g__uncultured
784	0	3	6	5	2	12	0	0	7	35	6	1	1	3	0	1	6	1	0	0	1	2	0	1	1	k__Bacteria; p__Firmicutes; c__Clostridia; o__Clostridiales; f__Clostridiales_vadinBB60_group; g__uncultured_bacterium; s__uncultured_bacterium
785	0	2	0	4	0	0	0	11	0	0	2	5	5	2	0	2	5	0	0	2	4	1	3	6	3	k__Bacteria; p__Bacteroidetes; c__Bacteroidia; o__Bacteroidales
786	0	0	0	3	2	9	0	4	7	3	2	6	6	2	1	11	0	0	0	0	1	2	0	1	0	k__Bacteria; p__Firmicutes; c__Clostridia; o__Clostridiales; f__Family_XIII; g__[Eubacterium]_brachy_group; s__uncultured_bacterium
787	25	4	3	4	5	0	1	1	1	0	14	1	0	12	0	102	3	5	8	17	0	7	0	6	0	k__Bacteria; p__Bacteroidetes; c__Bacteroidia; o__Bacteroidales; f__Bacteroidales_S24_7_group; g__uncultured_bacterium; s__uncultured_bacterium
788	2	0	1	4	1	2	1	0	0	0	0	0	0	0	0	2	0	0	0	0	0	0	2	0	0	k__Bacteria; p__Firmicutes; c__Clostridia; o__Clostridiales; f__Ruminococcaceae; g__uncultured
789	1	0	0	9	3	0	0	0	0	2	5	0	0	0	0	14	0	1	2	2	0	0	0	0	0	k__Bacteria; p__Firmicutes; c__Clostridia; o__Clostridiales; f__Ruminococcaceae; g__Ruminococcaceae_UCG_010; s__uncultured_bacterium
790	1	0	0	19	6	0	0	0	0	0	0	0	0	0	0	0	0	0	0	0	0	0	0	0	0	k__Bacteria; p__Firmicutes; c__Clostridia; o__Clostridiales; f__Lachnospiraceae; g__uncultured; s__Lachnospiraceae_bacterium_6_1
791	30	35	6	14	27	3	0	2	12	5	9	1	5	3	5	4	1	0	0	3	0	1	1	0	11	k__Bacteria; p__Firmicutes; c__Clostridia; o__Clostridiales; f__Lachnospiraceae
792	2	1	3	13	3	21	0	1	5	6	8	3	1	1	4	0	2	0	1	7	2	10	1	4	12	k__Bacteria; p__Firmicutes; c__Clostridia; o__Clostridiales; f__Lachnospiraceae
793	4	5	5	8	2	0	0	13	0	0	17	6	14	10	0	1	13	0	1	11	34	20	32	16	20	k__Bacteria; p__Bacteroidetes; c__Bacteroidia; o__Bacteroidales
794	0	0	0	3	0	2	0	0	0	0	0	0	0	1	0	0	0	1	0	0	1	0	2	0	0	k__Bacteria; p__Bacteroidetes; c__Bacteroidia; o__Bacteroidales; f__Bacteroidales_S24_7_group; g__uncultured_bacterium; s__uncultured_bacterium
795	0	0	1	1	0	2	0	0	2	0	2	0	0	0	0	4	0	0	0	0	0	1	1	1	0	k__Bacteria; p__Firmicutes; c__Clostridia; o__Clostridiales; f__Ruminococcaceae
796	0	0	0	37	0	0	0	0	0	0	2	0	0	29	0	0	0	0	0	0	13	0	0	0	10	k__Bacteria; p__Bacteroidetes; c__Bacteroidia; o__Bacteroidales; f__Prevotellaceae; g__Prevotellaceae_UCG_001
797	0	0	0	2	0	0	0	0	0	0	0	0	0	0	0	0	0	0	0	0	0	0	0	0	0	k__Bacteria; p__Bacteroidetes; c__Bacteroidia; o__Bacteroidales; f__Bacteroidales_S24_7_group; g__uncultured_bacterium; s__uncultured_bacterium
798	171	84	118	133	435	349	81	632	212	95	211	192	309	425	150	293	280	53	128	58	40	17	18	430	94	k__Bacteria; p__Bacteroidetes; c__Bacteroidia; o__Bacteroidales; f__Rikenellaceae; g__Alistipes; s__uncultured_bacterium
799	2	0	2	2	4	0	0	2	0	0	0	1	1	0	0	1	1	2	0	1	2	2	4	0	2	k__Bacteria
800	3	0	1	1	1	1	0	0	0	0	2	5	0	3	0	2	1	0	0	1	0	0	1	0	0	k__Bacteria; p__Bacteroidetes; c__Bacteroidia; o__Bacteroidales; f__Bacteroidales_S24_7_group; g__uncultured_bacterium; s__uncultured_bacterium
801	0	0	0	2	0	0	0	0	0	0	0	0	0	0	0	0	0	0	0	0	0	0	0	0	0	k__Bacteria; p__Bacteroidetes; c__Bacteroidia; o__Bacteroidales
802	0	0	0	2	0	0	0	0	0	0	0	0	0	0	0	0	0	0	0	0	0	0	0	0	0	k__Bacteria; p__Firmicutes; c__Clostridia
803	0	0	0	3	0	0	0	0	0	0	0	0	0	1	0	0	0	0	0	0	0	0	0	0	0	k__Bacteria; p__Bacteroidetes; c__Bacteroidia; o__Bacteroidales
804	0	1	0	4	0	0	0	0	0	0	0	0	0	0	0	2	0	0	0	0	0	0	0	0	0	k__Bacteria; p__Bacteroidetes; c__Bacteroidia; o__Bacteroidales; f__Bacteroidales_S24_7_group; g__uncultured_bacterium; s__uncultured_bacterium
805	0	0	0	5	0	0	0	0	0	5	0	0	0	0	0	0	3	0	0	0	0	0	0	0	0	k__Bacteria; p__Firmicutes; c__Clostridia; o__Clostridiales
806	0	0	3	3	0	29	11	0	29	9	3	1	3	6	2	1	1	2	2	0	0	1	0	2	1	k__Bacteria; p__Proteobacteria; c__Deltaproteobacteria; o__Desulfovibrionales; f__Desulfovibrionaceae; g__Desulfovibrio
807	0	0	0	2	0	0	0	0	0	0	0	0	0	0	0	0	0	0	0	0	0	0	0	0	0	k__Bacteria; p__Bacteroidetes; c__Bacteroidia; o__Bacteroidales; f__Bacteroidales_S24_7_group
808	4	3	1	15	1	2	0	0	0	0	0	0	0	0	0	0	0	0	0	0	0	0	0	0	0	k__Bacteria; p__Firmicutes; c__Clostridia; o__Clostridiales; f__Lachnospiraceae
809	0	1	0	2	0	1	0	2	0	0	3	9	8	2	0	0	2	6	1	5	2	6	1	0	0	k__Bacteria; p__Bacteroidetes; c__Bacteroidia; o__Bacteroidales; f__Bacteroidales_S24_7_group; g__uncultured_bacterium; s__uncultured_bacterium
810	16	11	20	76	37	0	0	0	0	0	0	0	0	0	0	0	0	0	0	0	0	0	0	0	0	k__Bacteria; p__Firmicutes; c__Clostridia; o__Clostridiales; f__Lachnospiraceae; g__uncultured
811	0	2	4	2	1	0	0	13	0	0	1	2	0	1	0	2	4	1	1	0	1	1	0	4	1	k__Bacteria; p__Bacteroidetes; c__Bacteroidia; o__Bacteroidales
812	2	1	2	2	1	5	0	3	0	2	4	2	2	1	0	1	1	1	1	6	0	1	2	3	0	k__Bacteria; p__Bacteroidetes; c__Bacteroidia; o__Bacteroidales; f__Rikenellaceae; g__Alistipes
813	4	1	3	16	2	0	0	3	0	0	0	10	4	1	0	22	0	10	20	4	0	2	0	6	0	k__Bacteria; p__Bacteroidetes; c__Bacteroidia; o__Bacteroidales; f__Bacteroidales_S24_7_group; g__uncultured_Bacteroidales_bacterium; s__uncultured_Bacteroidales_bacterium
814	0	2	0	20	35	0	0	0	0	0	0	0	0	0	0	0	0	0	0	0	0	0	0	0	0	k__Bacteria; p__Firmicutes; c__Clostridia; o__Clostridiales; f__Lachnospiraceae; g__Lachnospiraceae_UCG_001; s__uncultured_bacterium
815	0	1	1	1	0	7	0	0	1	1	2	0	0	4	1	1	1	0	0	2	1	0	3	0	1	k__Bacteria; p__Firmicutes; c__Clostridia; o__Clostridiales
816	3	0	8	14	0	0	0	0	0	1	0	0	0	0	0	0	0	0	0	3	0	0	4	0	0	k__Bacteria; p__Firmicutes; c__Clostridia; o__Clostridiales; f__Lachnospiraceae
817	0	0	1	13	1	1	1	0	0	0	0	1	0	0	0	0	0	0	0	0	0	0	0	0	0	k__Bacteria; p__Firmicutes; c__Clostridia; o__Clostridiales; f__Clostridiales_vadinBB60_group; g__uncultured_bacterium; s__uncultured_bacterium
818	1	1	0	3	1	0	0	0	0	0	0	0	0	0	0	0	0	0	0	0	0	0	0	0	0	k__Bacteria; p__Firmicutes; c__Clostridia; o__Clostridiales; f__Ruminococcaceae; g__Ruminococcaceae_UCG_014
819	4	6	0	23	2	0	0	0	0	0	0	0	0	0	0	0	0	0	0	0	0	0	0	0	0	k__Bacteria; p__Firmicutes; c__Clostridia; o__Clostridiales; f__Lachnospiraceae; g__Roseburia
820	3	1	1	3	1	0	0	3	0	1	1	0	1	1	0	0	0	2	0	0	0	1	0	0	0	k__Bacteria; p__Bacteroidetes; c__Bacteroidia; o__Bacteroidales
821	35	31	40	30	79	4	1	57	1	0	18	1	4	33	1	56	11	6	10	0	0	3	0	52	0	k__Bacteria; p__Bacteroidetes; c__Bacteroidia; o__Bacteroidales; f__Rikenellaceae; g__Alistipes
822	11	3	15	43	8	0	0	0	0	0	0	0	0	0	0	0	0	0	0	0	0	0	0	0	0	k__Bacteria; p__Firmicutes; c__Clostridia; o__Clostridiales; f__Lachnospiraceae
823	1	0	1	3	0	1	0	4	3	1	47	5	7	31	3	1	5	0	0	1	10	3	2	3	4	k__Bacteria; p__Bacteroidetes; c__Bacteroidia; o__Bacteroidales; f__Bacteroidales_S24_7_group; g__uncultured_bacterium; s__uncultured_bacterium
824	1	0	0	1	0	1	0	3	1	0	2	1	4	3	1	7	2	0	0	2	0	0	2	1	0	k__Bacteria; p__Bacteroidetes; c__Bacteroidia; o__Bacteroidales
825	0	3	2	4	0	4	0	0	2	0	8	1	3	3	2	0	2	0	0	2	8	2	1	0	1	k__Bacteria; p__Bacteroidetes; c__Bacteroidia; o__Bacteroidales; f__Bacteroidales_S24_7_group; g__uncultured_bacterium; s__uncultured_bacterium
826	0	1	2	2	2	5	2	20	4	0	45	27	39	95	12	3	49	0	5	14	21	13	51	43	65	k__Bacteria; p__Bacteroidetes; c__Bacteroidia; o__Bacteroidales; f__Bacteroidales_S24_7_group
827	0	1	15	100	0	97	0	0	8	0	6	0	0	0	0	1	2	0	0	0	0	1	0	0	0	k__Bacteria; p__Firmicutes; c__Clostridia; o__Clostridiales; f__Clostridiales_vadinBB60_group
828	0	3	1	5	4	1	6	50	0	12	6	2	2	6	0	30	33	11	33	21	1	0	0	11	3	k__Bacteria; p__Bacteroidetes; c__Bacteroidia; o__Bacteroidales; f__Rikenellaceae; g__Alistipes; Ambiguous_taxa
829	1	1	0	1	2	5	0	3	1	0	12	7	7	14	0	1	4	0	0	1	5	4	1	5	2	k__Bacteria; p__Bacteroidetes; c__Bacteroidia; o__Bacteroidales; f__Bacteroidales_S24_7_group; g__uncultured_bacterium; s__uncultured_bacterium
830	4	0	5	1	0	5	0	6	0	2	0	0	0	1	0	0	1	1	2	0	1	0	0	0	0	k__Bacteria; p__Bacteroidetes; c__Bacteroidia; o__Bacteroidales; f__Bacteroidales_S24_7_group; g__uncultured_bacterium; s__uncultured_bacterium
831	0	1	0	3	0	28	23	13	6	7	24	40	38	42	14	11	18	9	8	19	3	16	7	6	7	k__Bacteria; p__Bacteroidetes; c__Bacteroidia; o__Bacteroidales
832	3	2	1	8	8	0	0	0	0	0	0	0	0	0	0	0	0	0	0	0	0	0	0	0	0	k__Bacteria; p__Firmicutes; c__Clostridia; o__Clostridiales; f__Lachnospiraceae; g__Lachnospiraceae_NK4A136_group; s__uncultured_bacterium
833	0	0	0	6	0	0	0	0	0	0	1	0	0	5	0	0	0	0	0	0	0	0	0	0	0	k__Bacteria; p__Bacteroidetes; c__Bacteroidia; o__Bacteroidales; f__Bacteroidales_S24_7_group
834	0	0	1	5	2	20	4	0	18	17	0	0	1	2	0	4	18	4	12	8	2	0	1	3	0	k__Bacteria; p__Bacteroidetes; c__Bacteroidia; o__Bacteroidales; f__Porphyromonadaceae; g__Butyricimonas; Ambiguous_taxa
835	0	0	0	3	0	0	1	0	1	0	0	0	0	0	0	0	3	1	4	1	0	0	0	3	0	k__Bacteria; p__Bacteroidetes; c__Bacteroidia; o__Bacteroidales
836	0	0	0	17	0	27	0	0	4	132	0	1	3	0	1	0	0	0	0	0	6	3	10	5	2	k__Bacteria; p__Firmicutes; c__Clostridia; o__Clostridiales; f__Lachnospiraceae; g__Lachnospiraceae_NK4A136_group
837	4	1	0	3	1	0	1	0	0	0	0	0	0	0	0	7	0	9	2	0	0	2	0	5	0	k__Bacteria; p__Bacteroidetes; c__Bacteroidia; o__Bacteroidales; f__Bacteroidales_S24_7_group; g__uncultured_bacterium; s__uncultured_bacterium
838	5	4	7	2	3	5	2	3	7	4	0	2	5	3	0	9	3	2	5	2	2	7	0	4	1	k__Bacteria; p__Bacteroidetes; c__Bacteroidia; o__Bacteroidales; f__Bacteroidales_S24_7_group; g__uncultured_bacterium; s__uncultured_bacterium
839	1	1	0	3	0	0	0	0	0	0	0	0	0	0	0	0	0	0	0	0	0	0	0	0	0	k__Bacteria; p__Bacteroidetes; c__Bacteroidia; o__Bacteroidales; f__Bacteroidales_S24_7_group; g__uncultured_bacterium; s__uncultured_bacterium
840	0	0	0	1	0	0	0	0	1	1	1	0	0	0	0	0	1	0	0	0	0	0	0	0	0	k__Bacteria; p__Bacteroidetes; c__Bacteroidia; o__Bacteroidales
841	0	1	1	1	3	0	0	5	0	0	6	3	3	11	1	1	10	1	1	4	3	4	4	10	7	k__Bacteria; p__Bacteroidetes; c__Bacteroidia; o__Bacteroidales
842	1	0	0	1	1	0	0	7	0	0	0	1	1	2	0	1	7	1	0	0	1	1	2	0	1	k__Bacteria; p__Bacteroidetes; c__Bacteroidia; o__Bacteroidales; f__Bacteroidales_S24_7_group; g__uncultured_bacterium; s__uncultured_bacterium
843	1	0	0	1	1	0	0	4	1	0	17	6	4	5	0	3	5	0	0	0	1	2	0	1	0	k__Bacteria; p__Bacteroidetes; c__Bacteroidia; o__Bacteroidales; f__Bacteroidales_S24_7_group
844	1	5	7	3	0	0	0	0	0	0	0	1	1	6	1	1	0	1	0	0	4	0	0	1	1	k__Bacteria; p__Bacteroidetes; c__Bacteroidia; o__Bacteroidales; f__Bacteroidales_S24_7_group; g__uncultured_bacterium; s__uncultured_bacterium
845	0	1	0	5	0	0	0	0	0	0	0	0	0	0	0	0	0	0	0	0	0	0	0	1	0	k__Bacteria; p__Firmicutes; c__Clostridia; o__Clostridiales; f__Clostridiales_vadinBB60_group
846	1	1	0	2	1	1	0	0	0	0	0	0	0	0	0	0	0	1	0	0	1	0	0	0	1	k__Bacteria; p__Firmicutes; c__Clostridia; o__Clostridiales; f__Ruminococcaceae
847	0	0	3	1	1	0	0	0	0	0	0	0	0	0	0	0	0	0	0	0	1	0	0	0	0	k__Bacteria; p__Bacteroidetes; c__Bacteroidia; o__Bacteroidales
848	0	1	0	1	0	1	0	0	2	0	0	0	3	0	0	0	0	0	0	0	0	0	0	0	0	k__Bacteria; p__Bacteroidetes; c__Bacteroidia; o__Bacteroidales; f__Rikenellaceae; g__Alistipes
849	0	0	0	10	2	1	0	0	3	0	0	0	0	0	0	5	0	0	0	1	2	0	0	0	11	k__Bacteria; p__Firmicutes; c__Clostridia; o__Clostridiales; f__Lachnospiraceae
850	1	4	0	1	3	0	0	0	0	0	0	7	6	0	2	0	0	0	0	0	20	0	23	3	37	k__Bacteria; p__Tenericutes; c__Mollicutes; o__Mollicutes_RF9
851	0	0	1	5	3	0	0	0	0	0	0	0	0	0	0	0	0	0	0	0	0	1	0	0	0	k__Bacteria; p__Firmicutes; c__Clostridia; o__Clostridiales
852	0	1	2	4	5	0	0	0	0	0	0	0	0	0	0	0	0	1	0	0	0	1	0	1	0	k__Bacteria
853	0	1	0	1	227	0	0	2	0	0	0	0	2	0	0	0	1	0	0	0	1	0	0	0	0	k__Bacteria; p__Firmicutes; c__Clostridia; o__Clostridiales; f__Lachnospiraceae; g__Lachnospiraceae_UCG_001; s__uncultured_bacterium
854	0	2	0	5	21	0	0	1	0	0	7	6	2	2	0	12	6	0	0	7	44	12	0	6	15	k__Bacteria; p__Firmicutes; c__Clostridia; o__Clostridiales; f__Ruminococcaceae; g__Ruminococcaceae_UCG_014
855	1	0	0	4	1	3	1	3	1	1	18	2	10	5	3	1	5	0	1	0	2	3	2	2	1	k__Bacteria; p__Bacteroidetes; c__Bacteroidia; o__Bacteroidales; f__Bacteroidales_S24_7_group; g__uncultured_bacterium; s__uncultured_bacterium
856	1	2	1	0	72	0	0	0	0	0	0	0	0	0	0	0	0	0	0	0	0	0	0	0	0	k__Bacteria; p__Firmicutes; c__Clostridia; o__Clostridiales; f__Lachnospiraceae
857	2	0	0	1	1	0	0	16	0	0	1	4	3	8	0	2	8	1	1	6	1	1	8	9	4	k__Bacteria; p__Bacteroidetes; c__Bacteroidia; o__Bacteroidales
858	0	0	4	0	2	0	0	2	2	1	5	5	1	0	0	0	5	2	0	7	0	0	6	3	0	k__Bacteria; p__Firmicutes; c__Clostridia; o__Clostridiales; f__Lachnospiraceae
859	0	0	0	0	13	42	0	7	18	13	0	0	0	0	0	0	0	0	0	0	0	0	0	0	0	k__Bacteria; p__Firmicutes; c__Clostridia; o__Clostridiales; f__Clostridiales_vadinBB60_group; g__uncultured_bacterium; s__uncultured_bacterium
860	0	1	0	0	5	0	0	0	1	0	0	0	0	0	0	1	0	1	0	1	0	0	0	0	1	k__Bacteria
861	0	0	0	0	1	38	0	0	2	0	0	0	0	1	0	2	0	0	0	0	3	0	0	0	5	k__Bacteria; p__Firmicutes; c__Clostridia; o__Clostridiales; f__Clostridiales_vadinBB60_group; g__uncultured_bacterium; s__uncultured_bacterium
862	0	0	0	1	2	0	0	0	0	0	0	0	0	0	0	0	0	0	0	0	0	0	0	0	0	k__Bacteria; p__Firmicutes; c__Clostridia; o__Clostridiales; f__Lachnospiraceae; g__Lachnospiraceae_NK4A136_group; s__uncultured_bacterium
863	9	2	6	6	9	0	0	20	0	1	0	4	3	3	0	7	0	2	7	4	0	0	0	2	0	k__Bacteria; p__Bacteroidetes; c__Bacteroidia; o__Bacteroidales; f__Rikenellaceae; g__Alistipes
864	0	0	0	0	7	205	1	8	144	362	154	10	33	52	18	7	2	0	2	0	0	0	0	4	1	k__Bacteria; p__Firmicutes; c__Clostridia; o__Clostridiales; f__Lachnospiraceae; g__uncultured
865	0	0	0	0	7	18	0	253	54	74	194	196	387	1116	187	427	528	1	315	9	358	11	0	12	273	k__Bacteria; p__Bacteroidetes; c__Bacteroidia; o__Bacteroidales; f__Bacteroidaceae; g__Bacteroides; s__uncultured_bacterium
866	0	0	1	1	3	0	0	0	0	0	0	0	0	0	0	0	0	0	0	0	0	0	0	0	0	k__Bacteria; p__Firmicutes; c__Clostridia; o__Clostridiales; f__Lachnospiraceae; g__uncultured; s__Lachnospiraceae_bacterium_6_1
867	2	4	0	0	2	0	0	2	0	0	0	0	0	0	0	0	0	1	1	0	0	1	0	0	0	k__Bacteria; p__Bacteroidetes; c__Bacteroidia; o__Bacteroidales; f__Bacteroidales_S24_7_group; g__uncultured_bacterium; s__uncultured_bacterium
868	1	2	1	7	2	0	0	5	0	0	0	1	2	5	1	1	7	0	0	2	2	0	4	3	3	k__Bacteria; p__Bacteroidetes; c__Bacteroidia; o__Bacteroidales
869	2	1	8	2	7	0	2	0	1	0	1	0	4	0	0	1	1	2	4	4	1	1	0	0	2	k__Bacteria; p__Bacteroidetes; c__Bacteroidia; o__Bacteroidales; f__Rikenellaceae; g__Alistipes; s__uncultured_bacterium
870	4	7	1	3	3	0	0	0	0	0	3	0	0	0	0	0	1	0	0	3	3	0	1	0	1	k__Bacteria; p__Bacteroidetes; c__Bacteroidia; o__Bacteroidales; f__Bacteroidales_S24_7_group; g__uncultured_bacterium; s__uncultured_bacterium
871	2	1	0	1	2	3	1	3	0	0	0	0	6	0	0	0	1	1	0	0	1	0	0	3	2	k__Bacteria; p__Bacteroidetes; c__Bacteroidia; o__Bacteroidales
872	3	1	0	0	1	0	1	1	0	0	1	0	0	1	0	7	0	1	2	2	0	0	0	0	0	k__Bacteria; p__Bacteroidetes; c__Bacteroidia; o__Bacteroidales; f__Bacteroidales_S24_7_group; g__uncultured_bacterium; s__uncultured_bacterium
873	5	3	7	5	9	14	3	11	21	75	19	6	7	1	3	3	2	2	0	4	2	3	12	5	13	k__Bacteria; p__Firmicutes; c__Clostridia; o__Clostridiales; f__Ruminococcaceae; g__Oscillibacter; s__uncultured_bacterium
874	0	0	0	3	8	0	1	0	0	1	0	0	0	0	0	0	0	1	1	0	0	1	2	0	0	k__Bacteria; p__Bacteroidetes; c__Bacteroidia; o__Bacteroidales
875	1	0	0	1	3	8	2	4	1	3	8	13	10	5	3	8	5	2	0	4	0	2	3	2	0	k__Bacteria; p__Bacteroidetes; c__Bacteroidia; o__Bacteroidales; f__Bacteroidales_S24_7_group; g__uncultured_bacterium; s__uncultured_bacterium
876	7	0	0	1	1	0	0	3	0	0	2	1	4	0	1	0	1	5	0	0	3	1	2	0	2	k__Bacteria; p__Firmicutes; c__Clostridia; o__Clostridiales; f__Ruminococcaceae; g__Ruminococcaceae_UCG_014
877	0	0	5	4	1	0	0	16	0	0	1	7	4	3	2	13	1	4	7	7	1	1	0	0	0	k__Bacteria; p__Bacteroidetes; c__Bacteroidia; o__Bacteroidales; f__Bacteroidales_S24_7_group; g__uncultured_bacterium; s__uncultured_bacterium
878	1	1	5	2	6	1	0	0	2	9	1	3	1	3	0	0	1	1	1	4	0	0	4	0	0	k__Bacteria; p__Bacteroidetes; c__Bacteroidia; o__Bacteroidales
879	8	0	2	4	4	0	0	16	0	0	0	1	5	4	2	3	12	0	4	1	0	2	2	7	3	k__Bacteria; p__Bacteroidetes; c__Bacteroidia; o__Bacteroidales; f__Prevotellaceae; g__Alloprevotella
880	0	1	5	0	3	0	0	0	0	0	0	0	0	2	1	0	0	0	0	0	0	0	2	0	0	k__Bacteria; p__Firmicutes; c__Clostridia; o__Clostridiales; f__Ruminococcaceae; g__Anaerotruncus; s__uncultured_bacterium
881	0	0	1	7	9	0	0	0	0	0	0	0	0	0	0	0	0	0	0	0	0	0	0	0	0	k__Bacteria; p__Firmicutes; c__Clostridia; o__Clostridiales; f__Lachnospiraceae
882	21	2	1	5	3	0	3	7	0	1	9	21	16	6	3	9	7	4	3	10	7	12	11	3	8	k__Bacteria; p__Bacteroidetes; c__Bacteroidia; o__Bacteroidales; f__Bacteroidales_S24_7_group
883	0	0	1	0	2	0	0	0	0	1	0	0	0	0	0	0	0	0	0	0	0	0	0	0	0	k__Bacteria; p__Firmicutes; c__Clostridia; o__Clostridiales; f__Lachnospiraceae; g__Lachnospiraceae_NK4A136_group
884	2	0	3	2	4	0	3	6	0	1	23	18	16	8	2	3	5	0	0	11	7	26	13	1	3	k__Bacteria; p__Bacteroidetes; c__Bacteroidia; o__Bacteroidales; f__Bacteroidales_S24_7_group
885	0	0	0	0	1	4	0	39	10	4	68	37	96	323	55	45	59	0	48	3	94	8	0	4	98	k__Bacteria; p__Bacteroidetes; c__Bacteroidia; o__Bacteroidales; f__Bacteroidaceae; g__Bacteroides
886	0	0	0	0	4	0	0	0	0	0	0	0	0	0	0	0	0	0	0	0	0	0	0	0	0	k__Bacteria; p__Firmicutes; c__Clostridia; o__Clostridiales; f__Lachnospiraceae
887	3	2	6	6	3	1	5	4	0	0	25	8	12	16	9	3	1	8	0	2	25	33	11	7	21	k__Bacteria; p__Bacteroidetes; c__Bacteroidia; o__Bacteroidales; f__Bacteroidaceae; g__Bacteroides
888	0	0	0	0	1	4	0	0	0	2	0	0	0	0	0	0	0	0	0	0	0	0	0	0	0	k__Bacteria; p__Firmicutes; c__Clostridia; o__Clostridiales; f__Clostridiales_vadinBB60_group
889	1	2	3	1	3	3	0	0	0	0	0	0	1	0	2	0	0	0	0	3	2	0	0	0	0	k__Bacteria; p__Firmicutes; c__Clostridia; o__Clostridiales; f__Clostridiales_vadinBB60_group; g__uncultured_bacterium; s__uncultured_bacterium
890	5	2	1	2	3	14	1	23	2	3	7	15	13	16	3	13	19	2	18	13	7	6	22	6	17	k__Bacteria; p__Bacteroidetes; c__Bacteroidia; o__Bacteroidales; f__Bacteroidales_S24_7_group
891	6	5	1	0	7	0	0	2	0	0	2	8	5	1	4	0	0	6	6	12	0	0	3	0	0	k__Bacteria; p__Firmicutes; c__Clostridia; o__Clostridiales; f__Ruminococcaceae; g__Ruminococcaceae_UCG_014
892	3	1	1	1	3	1	0	15	0	0	0	3	2	6	1	5	31	0	1	16	7	7	22	6	33	k__Bacteria; p__Bacteroidetes; c__Bacteroidia; o__Bacteroidales; f__Bacteroidales_S24_7_group
893	0	2	6	3	3	8	4	7	3	7	5	2	5	0	2	3	2	0	0	0	0	1	0	0	1	k__Bacteria; p__Bacteroidetes; c__Bacteroidia; o__Bacteroidales; f__Bacteroidales_S24_7_group; g__uncultured_bacterium; s__uncultured_bacterium
894	1	4	6	2	2	0	0	0	1	2	0	1	0	0	0	3	1	2	0	0	1	2	2	1	0	k__Bacteria; p__Firmicutes; c__Clostridia; o__Clostridiales; f__Ruminococcaceae; g__Anaerotruncus; s__uncultured_bacterium
895	0	0	5	1	4	6	1	23	12	121	2	0	0	6	5	28	0	3	1	0	1	0	1	0	0	k__Bacteria; p__Firmicutes; c__Clostridia; o__Clostridiales; f__Lachnospiraceae; g__Acetatifactor
896	0	0	1	1	3	1	0	0	0	0	0	0	0	0	0	2	1	0	0	0	0	1	1	0	0	k__Bacteria; p__Tenericutes; c__Mollicutes; o__Mollicutes_RF9; Ambiguous_taxa; Ambiguous_taxa; Ambiguous_taxa
897	6	8	16	1	12	0	0	0	0	0	0	0	0	0	0	0	0	1	0	5	0	0	0	0	0	k__Bacteria; p__Bacteroidetes; c__Bacteroidia; o__Bacteroidales
898	0	0	0	1	51	0	0	0	0	0	0	0	0	0	0	0	0	0	0	0	0	0	0	0	0	k__Bacteria; p__Firmicutes; c__Clostridia; o__Clostridiales; f__Lachnospiraceae; g__Lachnospiraceae_UCG_001; s__uncultured_bacterium
899	1	1	0	1	1	5	1	1	0	0	4	1	8	1	2	3	0	2	2	0	0	1	2	1	0	k__Bacteria; p__Bacteroidetes; c__Bacteroidia; o__Bacteroidales; f__Bacteroidales_S24_7_group; g__uncultured_bacterium; s__uncultured_bacterium
900	0	0	0	1	5	0	0	0	0	0	0	0	0	0	0	0	0	0	0	0	0	0	0	0	0	k__Bacteria; p__Firmicutes; c__Clostridia; o__Clostridiales; f__Lachnospiraceae; g__Lachnospiraceae_UCG_001; s__uncultured_bacterium
901	0	0	1	0	1	0	0	2	2	0	0	0	0	1	0	0	2	1	0	1	0	0	0	0	0	k__Bacteria; p__Fusobacteria; c__Fusobacteriia; o__Fusobacteriales; f__Leptotrichiaceae; g__uncultured; Ambiguous_taxa
902	1	0	1	0	2	0	0	0	0	0	0	0	0	0	0	0	0	0	0	0	0	0	0	0	0	k__Bacteria; p__Bacteroidetes; c__Bacteroidia; o__Bacteroidales; f__Bacteroidales_S24_7_group; g__uncultured_bacterium; s__uncultured_bacterium
903	0	0	0	0	2	0	0	0	0	0	0	0	0	0	0	0	0	0	0	0	0	0	0	0	0	k__Bacteria; p__Firmicutes; c__Clostridia; o__Clostridiales; f__Lachnospiraceae
904	2	0	1	0	1	2	1	4	20	40	8	3	4	0	9	5	7	10	6	3	3	23	15	2	4	k__Bacteria; p__Firmicutes; c__Clostridia; o__Clostridiales; f__Lachnospiraceae
905	0	0	0	0	0	307	2	11	28	14	0	35	234	0	32	0	0	0	0	0	0	0	0	1	0	k__Bacteria; p__Firmicutes; c__Clostridia; o__Clostridiales; f__Clostridiales_vadinBB60_group; g__uncultured_bacterium; s__uncultured_bacterium
906	1	2	1	1	0	8	9	3	9	2	14	28	25	27	8	10	17	51	9	12	10	45	19	18	10	k__Bacteria; p__Bacteroidetes; c__Bacteroidia; o__Bacteroidales
907	1	0	5	4	2	28	6	6	15	10	17	9	11	33	3	1	7	2	2	1	6	5	5	2	12	k__Bacteria; p__Bacteroidetes; c__Bacteroidia; o__Bacteroidales
908	2	1	0	3	1	359	13	0	0	2	3	0	0	1	0	10	22	7	2	4	25	125	7	3	28	k__Bacteria; p__Firmicutes; c__Bacilli; o__Bacillales; f__Staphylococcaceae; g__Staphylococcus
909	2	0	0	0	0	9	0	1	2	1	3	2	2	1	0	4	4	1	0	1	0	0	0	0	1	k__Bacteria; p__Bacteroidetes; c__Bacteroidia; o__Bacteroidales; f__Bacteroidales_S24_7_group; g__uncultured_bacterium; s__uncultured_bacterium
910	0	0	0	0	0	8	1	7	2	0	0	6	13	5	1	3	3	3	3	2	0	0	0	0	0	k__Bacteria; p__Bacteroidetes; c__Bacteroidia; o__Bacteroidales; f__Bacteroidales_S24_7_group; g__uncultured_bacterium; s__uncultured_bacterium
911	0	0	2	0	0	12	2	1	0	11	1	1	22	0	4	0	0	0	0	1	0	0	0	0	0	k__Bacteria; p__Firmicutes; c__Clostridia; o__Clostridiales; f__Clostridiales_vadinBB60_group; g__uncultured_bacterium; s__uncultured_bacterium
912	0	0	0	0	0	7	0	0	2	12	8	1	0	0	1	0	0	0	0	0	1	0	2	0	3	k__Bacteria; p__Firmicutes; c__Clostridia; o__Clostridiales; f__Lachnospiraceae
913	0	0	1	0	4	8	1	0	12	4	5	2	3	4	0	0	13	1	1	0	0	0	2	1	2	k__Bacteria; p__Firmicutes; c__Clostridia; o__Clostridiales; f__Lachnospiraceae
914	0	0	1	0	1	17	5	9	5	1	6	15	24	8	6	7	0	10	0	1	0	1	0	1	1	k__Bacteria; p__Bacteroidetes; c__Bacteroidia; o__Bacteroidales
915	0	0	0	0	0	2	0	0	0	0	1	2	2	0	0	0	0	1	1	0	0	0	0	0	0	k__Bacteria; p__Bacteroidetes; c__Bacteroidia; o__Bacteroidales; f__Bacteroidales_S24_7_group; g__uncultured_bacterium; s__uncultured_bacterium
916	0	2	1	4	0	3	0	3	2	0	3	0	0	2	0	1	0	0	0	2	0	1	0	0	0	k__Bacteria; p__Bacteroidetes; c__Bacteroidia; o__Bacteroidales; f__Bacteroidales_S24_7_group; g__uncultured_bacterium; s__uncultured_bacterium
917	0	0	2	0	0	5	0	3	94	10	34	2	1	0	0	24	1	0	0	0	0	48	0	7	0	k__Bacteria; p__Firmicutes; c__Erysipelotrichia; o__Erysipelotrichales; f__Erysipelotrichaceae; g__Erysipelatoclostridium
918	2	0	2	1	0	10	9	3	2	4	6	8	3	4	1	2	3	2	1	2	4	3	0	0	5	k__Bacteria; p__Bacteroidetes; c__Bacteroidia; o__Bacteroidales
919	0	1	0	1	0	2	0	2	6	0	0	5	0	0	0	1	4	1	0	1	1	0	0	0	0	k__Bacteria; p__Firmicutes; c__Erysipelotrichia; o__Erysipelotrichales; f__Erysipelotrichaceae; g__uncultured_bacterium; s__uncultured_bacterium
920	0	0	1	1	0	8	0	1	9	6	1	0	0	4	1	1	1	3	0	0	0	0	3	0	0	k__Bacteria; p__Firmicutes; c__Clostridia; o__Clostridiales; f__Ruminococcaceae; g__Anaerotruncus; Ambiguous_taxa
921	0	0	4	0	0	22	9	11	7	13	20	38	29	26	12	8	16	16	8	13	9	19	12	0	6	k__Bacteria; p__Bacteroidetes; c__Bacteroidia; o__Bacteroidales
922	11	11	10	23	8	56	7	24	71	42	19	19	23	43	7	4	16	1	7	4	15	10	3	7	9	k__Bacteria; p__Bacteroidetes; c__Bacteroidia; o__Bacteroidales; f__Bacteroidales_S24_7_group; g__uncultured_bacterium; s__uncultured_bacterium
923	0	0	0	0	0	2	0	2	2	0	1	0	0	3	0	0	0	1	0	2	0	2	0	0	0	k__Bacteria; p__Actinobacteria; c__Coriobacteriia; o__Coriobacteriales; f__Coriobacteriaceae; g__uncultured; s__uncultured_Coriobacteriales_bacterium
924	0	1	2	0	1	6	6	2	2	7	3	3	7	1	0	0	0	2	1	1	0	0	2	0	0	k__Bacteria; p__Bacteroidetes; c__Bacteroidia; o__Bacteroidales
925	1	1	2	0	1	5	1	3	7	2	6	6	6	9	1	4	4	2	2	2	2	6	0	5	4	k__Bacteria; p__Bacteroidetes; c__Bacteroidia; o__Bacteroidales; f__Bacteroidales_S24_7_group; g__uncultured_bacterium; s__uncultured_bacterium
926	7	9	6	5	2	251	71	294	1222	158	1826	238	186	127	273	270	258	27	65	66	308	257	322	58	414	k__Bacteria; p__Firmicutes; c__Clostridia; o__Clostridiales; f__Lachnospiraceae
927	0	0	0	0	0	8	1	4	2	8	4	9	6	8	0	0	5	2	1	2	1	2	1	1	1	k__Bacteria; p__Bacteroidetes; c__Bacteroidia; o__Bacteroidales; f__Bacteroidales_S24_7_group; g__uncultured_bacterium; s__uncultured_bacterium
928	0	2	1	1	0	1	0	0	0	0	1	1	1	1	0	0	3	0	1	0	2	2	1	1	1	k__Bacteria; p__Bacteroidetes; c__Bacteroidia; o__Bacteroidales; f__Bacteroidales_S24_7_group; g__uncultured_bacterium; s__uncultured_bacterium
929	0	0	2	0	0	3	0	0	0	0	1	0	0	0	0	0	0	0	0	2	0	0	0	0	0	k__Bacteria; p__Bacteroidetes; c__Bacteroidia; o__Bacteroidales
930	2	1	1	3	0	6	0	0	1	3	1	0	2	0	2	1	2	0	0	0	0	2	1	0	1	k__Bacteria; p__Firmicutes; c__Clostridia; o__Clostridiales
931	0	2	7	1	1	5	0	7	0	1	2	0	3	2	2	8	8	1	0	1	1	1	1	0	0	k__Bacteria; p__Bacteroidetes; c__Bacteroidia; o__Bacteroidales; f__Bacteroidales_S24_7_group
932	0	1	0	1	0	12	17	22	2	5	9	43	20	21	9	17	44	9	16	55	0	12	13	5	11	k__Bacteria; p__Bacteroidetes; c__Bacteroidia; o__Bacteroidales; f__Bacteroidales_S24_7_group
933	3	1	2	3	1	5	0	2	11	21	3	2	2	0	0	0	0	0	0	0	1	1	2	1	5	k__Bacteria; p__Firmicutes; c__Clostridia; o__Clostridiales; f__Lachnospiraceae
934	0	0	0	1	0	12	1	0	4	4	0	0	0	0	0	1	3	1	1	0	0	0	0	2	2	k__Bacteria; p__Bacteroidetes; c__Bacteroidia; o__Bacteroidales; f__Porphyromonadaceae; g__Butyricimonas
935	0	0	4	0	0	2	22	8	6	0	1	57	8	1	6	0	0	0	4	6	1	1	3	0	0	k__Bacteria; p__Proteobacteria; c__Alphaproteobacteria; o__Rhizobiales; f__Rhizobiaceae; g__Rhizobium; s__Neorhizobium_huautlense
936	0	0	0	0	0	3	3	2	0	4	9	7	4	1	2	1	3	2	1	1	0	4	2	0	1	k__Bacteria; p__Bacteroidetes; c__Bacteroidia; o__Bacteroidales; f__Bacteroidales_S24_7_group; g__uncultured_bacterium; s__uncultured_bacterium
937	2	0	0	0	0	1	1	10	2	0	0	12	14	0	0	1	3	1	0	7	0	1	2	0	0	k__Bacteria; p__Bacteroidetes; c__Bacteroidia; o__Bacteroidales
938	5	4	14	7	11	31	1	4	9	58	10	0	5	4	1	2	4	1	0	2	3	1	0	4	4	k__Bacteria; p__Firmicutes; c__Clostridia; o__Clostridiales; f__Clostridiales_vadinBB60_group; g__uncultured_bacterium; s__uncultured_bacterium
939	0	0	1	0	0	49	16	12	10	10	10	16	40	17	3	20	8	1	0	0	1	4	3	4	4	k__Bacteria; p__Firmicutes; c__Clostridia; o__Clostridiales; f__Clostridiales_vadinBB60_group; g__uncultured_bacterium; s__uncultured_bacterium
940	1	1	2	1	0	3	0	0	4	0	1	4	0	5	1	0	2	1	0	1	5	2	4	2	5	k__Bacteria; p__Bacteroidetes; c__Bacteroidia; o__Bacteroidales; f__Bacteroidales_S24_7_group; g__uncultured_bacterium; s__uncultured_bacterium
941	1	0	0	0	0	2	0	2	0	0	6	0	2	2	0	0	0	0	0	4	6	1	4	0	0	k__Bacteria; p__Bacteroidetes; c__Bacteroidia; o__Bacteroidales; f__Bacteroidales_S24_7_group; g__uncultured_bacterium; s__uncultured_bacterium
942	0	0	0	0	0	2	0	0	0	0	0	0	0	0	0	0	0	1	1	0	0	0	0	0	0	k__Bacteria; p__Bacteroidetes; c__Bacteroidia; o__Bacteroidales; f__Bacteroidales_S24_7_group
943	0	0	2	1	1	8	3	1	3	7	2	1	7	8	2	2	5	4	2	3	0	1	3	1	3	k__Bacteria; p__Bacteroidetes; c__Bacteroidia; o__Bacteroidales; f__Rikenellaceae; g__Alistipes; s__uncultured_bacterium
944	0	3	0	0	3	6	1	1	2	0	0	4	1	0	0	0	0	0	0	0	1	0	2	0	0	k__Bacteria; p__Firmicutes; c__Clostridia; o__Clostridiales; f__Ruminococcaceae
945	3	3	2	0	0	3	2	11	4	0	2	15	27	0	3	10	4	0	6	6	0	2	1	0	0	k__Bacteria; p__Bacteroidetes; c__Bacteroidia; o__Bacteroidales
946	4	2	0	2	0	6	4	3	1	1	13	13	15	11	1	4	4	1	0	3	0	4	3	2	1	k__Bacteria; p__Bacteroidetes; c__Bacteroidia; o__Bacteroidales; f__Bacteroidales_S24_7_group; g__uncultured_bacterium; s__uncultured_bacterium
947	0	0	1	0	1	6	0	0	0	8	0	1	1	0	0	0	0	0	0	0	2	0	1	1	4	k__Bacteria; p__Firmicutes; c__Clostridia; o__Clostridiales; f__Lachnospiraceae; g__Lachnospiraceae_NK4A136_group
948	1	2	0	1	0	13	3	2	16	0	44	5	14	4	8	11	12	3	2	4	22	11	15	4	19	k__Bacteria; p__Firmicutes; c__Clostridia; o__Clostridiales; f__Lachnospiraceae
949	1	3	0	2	3	9	2	1	4	7	2	4	4	3	2	0	0	0	1	0	0	2	0	0	2	k__Bacteria; p__Bacteroidetes; c__Bacteroidia; o__Bacteroidales
950	61	50	51	65	60	330	19	129	474	215	107	87	103	200	55	13	129	18	44	43	87	74	22	49	29	k__Bacteria; p__Bacteroidetes; c__Bacteroidia; o__Bacteroidales; f__Bacteroidales_S24_7_group; g__uncultured_bacterium; s__uncultured_bacterium
951	0	0	0	0	0	4	10	0	1	0	0	0	0	0	0	0	1	0	0	0	0	0	0	0	0	k__Bacteria; p__Firmicutes; c__Clostridia; o__Clostridiales; f__Clostridiales_vadinBB60_group; g__uncultured_bacterium; s__uncultured_bacterium
952	0	0	0	0	0	3	0	2	1	0	2	0	2	0	0	6	1	1	0	0	0	0	0	0	0	k__Bacteria; p__Bacteroidetes; c__Bacteroidia; o__Bacteroidales; f__Bacteroidales_S24_7_group; g__uncultured_bacterium; s__uncultured_bacterium
953	0	0	1	0	1	18	0	6	9	8	5	5	3	6	2	3	1	1	4	3	0	0	0	0	0	k__Bacteria; p__Proteobacteria; c__Betaproteobacteria; o__Burkholderiales; f__Alcaligenaceae; g__Parasutterella; s__uncultured_bacterium
954	47	22	42	38	28	241	158	91	64	58	163	204	205	202	108	72	113	153	98	65	127	118	73	75	144	k__Bacteria; p__Bacteroidetes; c__Bacteroidia; o__Bacteroidales
955	0	0	0	1	1	9	0	9	3	1	5	1	7	3	1	3	2	0	2	1	0	1	1	0	1	k__Bacteria; p__Bacteroidetes; c__Bacteroidia; o__Bacteroidales; f__Rikenellaceae; g__Alistipes
956	0	0	0	0	0	4	0	0	2	1	0	0	0	1	0	0	0	0	0	0	1	0	0	0	0	k__Bacteria; p__Bacteroidetes; c__Bacteroidia; o__Bacteroidales
957	1	0	0	0	0	9	0	1	0	0	1	2	3	0	0	0	0	0	0	0	0	0	0	0	0	k__Bacteria; p__Bacteroidetes; c__Bacteroidia; o__Bacteroidales; f__Bacteroidales_S24_7_group; g__uncultured_bacterium; s__uncultured_bacterium
958	0	0	0	0	0	4	3	9	4	1	5	8	5	11	1	5	3	3	2	6	2	4	2	1	0	k__Bacteria; p__Bacteroidetes; c__Bacteroidia; o__Bacteroidales; f__Bacteroidales_S24_7_group; g__uncultured_bacterium; s__uncultured_bacterium
959	0	0	0	2	0	6	1	0	4	40	4	0	1	0	1	0	0	0	0	0	1	0	1	0	0	k__Bacteria; p__Firmicutes; c__Clostridia; o__Clostridiales; f__Lachnospiraceae; g__Lachnospiraceae_NK4A136_group
960	1	0	2	0	0	5	1	0	1	3	9	4	4	10	0	0	4	0	0	3	3	3	0	0	2	k__Bacteria; p__Bacteroidetes; c__Bacteroidia; o__Bacteroidales; f__Bacteroidales_S24_7_group; g__uncultured_bacterium; s__uncultured_bacterium
961	8	1	1	0	0	7	11	25	3	2	2	60	39	4	8	18	29	9	35	108	0	4	10	0	0	k__Bacteria; p__Bacteroidetes; c__Bacteroidia; o__Bacteroidales
962	0	0	0	0	1	2	0	2	0	0	0	0	0	0	0	0	0	0	0	0	0	0	1	0	0	k__Bacteria; p__Bacteroidetes; c__Bacteroidia; o__Bacteroidales
963	0	0	2	0	0	10	7	6	0	3	6	7	6	5	1	6	3	0	0	3	0	1	0	1	0	k__Bacteria; p__Bacteroidetes; c__Bacteroidia; o__Bacteroidales; f__Bacteroidales_S24_7_group; g__uncultured_bacterium; s__uncultured_bacterium
964	0	0	0	0	0	4	2	17	2	7	2	30	13	3	3	9	3	4	6	19	0	2	0	0	0	k__Bacteria; p__Bacteroidetes; c__Bacteroidia; o__Bacteroidales
965	0	2	3	19	2	18	4	6	21	8	24	3	5	3	1	0	9	2	0	5	5	6	30	11	5	k__Bacteria; p__Firmicutes; c__Clostridia; o__Clostridiales; f__Lachnospiraceae
966	0	0	1	0	0	8	0	0	0	7	1	0	1	0	0	0	1	0	0	2	2	0	3	0	0	k__Bacteria; p__Firmicutes; c__Clostridia; o__Clostridiales; f__Lachnospiraceae; g__Lachnospiraceae_NK4A136_group; s__unidentified
967	0	4	4	5	2	11	1	3	19	16	1	3	2	0	0	2	3	0	0	1	1	0	0	1	0	k__Bacteria; p__Bacteroidetes; c__Bacteroidia; o__Bacteroidales; f__Bacteroidales_S24_7_group; g__uncultured_bacterium; s__uncultured_bacterium
968	0	0	0	2	0	1	0	0	0	3	1	0	0	0	0	0	0	0	0	0	0	0	0	0	1	k__Bacteria; p__Bacteroidetes; c__Bacteroidia; o__Bacteroidales; f__Porphyromonadaceae; g__Butyricimonas
969	0	0	0	0	0	7	5	9	1	6	7	3	1	3	2	6	3	1	1	5	0	4	0	0	0	k__Bacteria; p__Bacteroidetes; c__Bacteroidia; o__Bacteroidales; f__Bacteroidales_S24_7_group; g__uncultured_bacterium; s__uncultured_bacterium
970	1	0	0	3	0	13	0	0	0	37	1	1	6	1	0	0	0	0	0	0	0	0	0	0	2	k__Bacteria; p__Firmicutes; c__Clostridia; o__Clostridiales; f__Lachnospiraceae
971	0	0	0	0	0	3	0	10	3	9	21	17	43	86	12	16	16	0	22	0	24	0	0	1	24	k__Bacteria; p__Bacteroidetes; c__Bacteroidia; o__Bacteroidales; f__Bacteroidaceae; g__Bacteroides; s__uncultured_bacterium
972	1	0	1	0	3	23	8	25	121	207	14	14	21	2	34	4	0	0	0	0	11	29	14	5	39	k__Bacteria; p__Firmicutes; c__Clostridia; o__Clostridiales; f__Ruminococcaceae; g__Ruminiclostridium
973	5	1	0	2	0	12	0	0	2	1	4	0	4	7	2	3	2	1	0	0	4	2	1	1	0	k__Bacteria; p__Bacteroidetes; c__Bacteroidia; o__Bacteroidales; f__Bacteroidales_S24_7_group; g__uncultured_bacterium; s__uncultured_bacterium
974	2	0	2	0	2	4	11	18	3	2	6	6	13	1	13	1	4	1	1	3	4	2	1	0	2	k__Bacteria; p__Firmicutes; c__Bacilli; o__Bacillales; f__Bacillaceae; g__Bacillus; s__Bacillus_cereus
975	0	0	1	0	0	2	0	0	0	0	0	1	0	1	0	0	0	0	0	0	1	0	0	0	0	k__Bacteria; p__Firmicutes; c__Clostridia; o__Clostridiales; f__Ruminococcaceae
976	0	0	1	0	0	4	0	2	0	0	29	17	6	18	3	1	5	0	0	1	1	5	1	1	3	k__Bacteria; p__Bacteroidetes; c__Bacteroidia; o__Bacteroidales; f__Bacteroidales_S24_7_group
977	0	0	0	0	0	10	0	0	0	7	3	0	2	1	1	1	0	0	0	0	0	0	0	0	0	k__Bacteria; p__Firmicutes; c__Clostridia; o__Clostridiales; f__Lachnospiraceae
978	0	0	0	0	0	0	5	2	0	0	0	5	1	1	1	4	0	1	0	2	1	0	0	0	0	k__Bacteria; p__Firmicutes; c__Clostridia; o__Clostridiales; f__Lachnospiraceae; g__Lachnoclostridium; s__uncultured_bacterium
979	1	0	2	1	0	17	13	14	6	3	18	13	26	30	8	7	4	9	7	3	7	12	18	9	15	k__Bacteria; p__Bacteroidetes; c__Bacteroidia; o__Bacteroidales
980	0	0	0	0	0	0	136	0	0	1	0	24	82	0	44	10	0	0	0	0	0	0	0	0	0	k__Bacteria; p__Firmicutes; c__Clostridia; o__Clostridiales; f__Clostridiales_vadinBB60_group; Ambiguous_taxa; Ambiguous_taxa
981	1	1	5	0	0	0	120	18	31	3	8	212	23	5	28	0	10	0	15	47	8	11	5	0	0	k__Bacteria; p__Firmicutes; c__Bacilli; o__Lactobacillales; f__Lactobacillaceae; g__Lactobacillus
982	1	0	0	1	0	15	7	16	3	2	4	9	13	3	6	6	12	2	6	12	0	2	0	2	7	k__Bacteria; p__Bacteroidetes; c__Bacteroidia; o__Bacteroidales; f__Bacteroidales_S24_7_group
983	0	0	0	0	0	0	3	0	1	2	1	5	6	0	1	0	1	2	4	0	0	0	0	1	0	k__Bacteria; p__Bacteroidetes; c__Bacteroidia; o__Bacteroidales
984	0	0	0	2	0	0	1	4	2	0	3	0	2	3	0	0	0	1	1	1	1	0	3	2	1	k__Bacteria; p__Bacteroidetes; c__Bacteroidia; o__Bacteroidales; f__Bacteroidales_S24_7_group
985	0	0	0	0	1	3	5	1	0	5	1	0	0	0	1	0	0	0	1	0	0	0	0	0	0	k__Bacteria; p__Firmicutes; c__Clostridia; o__Clostridiales; f__Clostridiales_vadinBB60_group; g__uncultured_bacterium; s__uncultured_bacterium
986	0	0	1	0	0	0	7	1	2	2	0	22	1	0	0	0	0	1	2	7	2	1	0	1	0	k__Bacteria; p__Proteobacteria; c__Gammaproteobacteria; o__Enterobacteriales; f__Enterobacteriaceae
987	0	0	0	0	0	1	6	0	2	0	0	2	0	0	0	0	1	0	1	1	0	0	0	0	0	k__Bacteria; p__Firmicutes; c__Bacilli; o__Lactobacillales; f__Lactobacillaceae; g__Pediococcus; Ambiguous_taxa
988	0	0	0	0	1	1	8	5	2	2	2	16	1	0	2	0	0	0	2	0	1	0	0	0	0	k__Bacteria; p__Firmicutes; c__Clostridia; o__Clostridiales; f__Ruminococcaceae; g__Faecalibacterium
989	1	1	0	0	0	2	1	6	1	0	1	1	1	1	1	1	1	0	1	0	0	0	0	1	0	k__Bacteria; p__Bacteroidetes; c__Bacteroidia; o__Bacteroidales; f__Bacteroidales_S24_7_group; g__uncultured_bacterium; s__uncultured_bacterium
990	0	0	1	0	0	2	3	0	2	2	0	0	0	1	5	0	0	0	0	0	1	1	1	0	0	k__Bacteria; p__Firmicutes; c__Clostridia; o__Clostridiales; f__Peptostreptococcaceae; g__Romboutsia; Ambiguous_taxa
991	0	0	2	0	0	0	20	5	8	3	3	46	3	7	7	0	2	0	3	13	2	1	0	1	1	k__Bacteria; p__Proteobacteria; c__Alphaproteobacteria; o__Sphingomonadales; f__Sphingomonadaceae; g__Sphingomonas
992	0	0	0	0	0	0	2	0	0	0	0	0	0	0	0	0	0	0	0	0	0	0	0	0	0	k__Bacteria; p__Firmicutes; c__Bacilli; o__Lactobacillales; f__Carnobacteriaceae; g__Carnobacterium; Ambiguous_taxa
993	0	0	0	0	0	0	5	3	0	1	3	15	1	2	6	0	0	0	0	4	6	2	0	0	0	k__Bacteria; p__Proteobacteria; c__Alphaproteobacteria; o__Caulobacterales; f__Caulobacteraceae; g__Brevundimonas
994	2	0	3	1	0	0	6	1	0	0	30	2	1	19	4	84	3	32	21	31	0	17	23	19	0	k__Bacteria; p__Bacteroidetes; c__Bacteroidia; o__Bacteroidales; f__Bacteroidales_S24_7_group; g__uncultured_bacterium; s__uncultured_bacterium
995	0	0	2	0	0	2	50	23	10	1	2	108	14	5	12	2	1	0	7	29	10	1	1	1	0	k__Bacteria; p__Proteobacteria; c__Gammaproteobacteria; o__Xanthomonadales; f__Xanthomonadaceae; g__Stenotrophomonas; s__uncultured_bacterium
996	0	0	0	0	1	5	13	5	3	16	2	12	9	3	8	6	7	2	3	2	0	2	0	0	2	k__Bacteria; p__Bacteroidetes; c__Bacteroidia; o__Bacteroidales; f__Bacteroidales_S24_7_group; g__uncultured_bacterium; s__uncultured_bacterium
997	0	0	0	0	0	0	1	0	0	0	0	3	0	0	0	0	0	0	0	0	0	0	0	0	0	k__Bacteria; p__Bacteroidetes; c__Bacteroidia; o__Bacteroidales
998	0	0	0	0	0	0	1	0	1	0	0	1	0	0	0	0	1	0	3	0	0	0	0	1	1	k__Bacteria; p__Bacteroidetes; c__Bacteroidia; o__Bacteroidales; f__Rikenellaceae; g__Alistipes
999	0	2	1	1	1	0	1	1	0	2	2	0	0	2	1	0	0	0	0	1	0	0	0	0	0	k__Bacteria; p__Firmicutes; c__Clostridia; o__Clostridiales; f__Lachnospiraceae; g__uncultured; s__unidentified
1000	0	0	0	0	0	4	2	11	0	1	2	4	6	0	0	3	2	1	2	1	0	0	0	0	0	k__Bacteria; p__Bacteroidetes; c__Bacteroidia; o__Bacteroidales
1001	11	3	1	6	1	2	6	13	3	4	4	21	22	1	2	4	6	9	8	6	4	3	0	0	0	k__Bacteria; p__Bacteroidetes; c__Bacteroidia; o__Bacteroidales; f__Bacteroidales_S24_7_group; g__uncultured_bacterium; s__uncultured_bacterium
1002	0	0	1	0	0	1	12	2	1	0	1	14	1	0	2	0	0	0	1	1	1	1	0	0	0	k__Bacteria; p__Proteobacteria; c__Gammaproteobacteria; o__Enterobacteriales; f__Enterobacteriaceae; g__Rahnella; Ambiguous_taxa
1003	0	0	2	0	0	0	15	15	17	0	3	39	6	2	2	0	2	0	6	6	6	1	0	0	0	k__Bacteria; p__Bacteroidetes; c__Sphingobacteriia; o__Sphingobacteriales; f__Sphingobacteriaceae; g__Sphingobacterium; Ambiguous_taxa
1004	0	0	0	0	0	0	1	5	0	2	0	4	0	0	0	0	0	0	0	0	0	0	0	0	0	k__Bacteria; p__Firmicutes; c__Clostridia; o__Clostridiales; f__Lachnospiraceae; g__Blautia
1005	0	0	0	1	5	0	2	1	0	0	1	1	2	0	2	0	0	0	0	1	0	0	0	0	0	k__Bacteria; p__Firmicutes; c__Clostridia; o__Clostridiales; f__Ruminococcaceae; g__Ruminococcaceae_UCG_005; Ambiguous_taxa
1006	1	1	0	0	0	1	4	3	0	0	1	10	8	0	3	1	0	4	2	5	0	0	0	0	0	k__Bacteria; p__Bacteroidetes; c__Bacteroidia; o__Bacteroidales
1007	0	0	0	0	0	0	4	4	0	0	2	6	1	1	1	1	0	0	0	3	0	2	0	0	0	k__Bacteria; p__Proteobacteria; c__Alphaproteobacteria; o__Sphingomonadales; f__Sphingomonadaceae; g__Sphingomonas
1008	2	3	0	1	6	1	4	0	0	5	2	0	0	0	0	5	0	0	0	0	0	0	0	0	0	k__Bacteria; p__Firmicutes; c__Clostridia; o__Clostridiales; f__Lachnospiraceae; g__uncultured; s__uncultured_bacterium
1009	0	0	0	0	0	0	0	19	0	3	8	47	24	8	8	19	0	2	8	5	0	0	0	0	0	k__Bacteria; p__Verrucomicrobia; c__Verrucomicrobiae; o__Verrucomicrobiales; f__Verrucomicrobiaceae; g__Akkermansia
1010	0	0	0	0	0	0	0	117	0	107	25	59	57	14	13	0	0	0	8	20	0	0	0	0	0	k__Bacteria; p__Bacteroidetes; c__Bacteroidia; o__Bacteroidales; f__Bacteroidales_S24_7_group; g__uncultured_bacterium; s__uncultured_bacterium
1011	1	2	1	0	0	0	0	386	2	22	170	16	5	78	7	11	7	742	115	302	4	1	6	3	17	k__Bacteria; p__Firmicutes; c__Clostridia; o__Clostridiales; f__Lachnospiraceae
1012	0	0	0	0	0	0	0	1	0	0	4	0	1	25	1	49	3	0	9	0	0	0	0	2	0	k__Bacteria; p__Bacteroidetes; c__Bacteroidia; o__Bacteroidales
1013	0	1	0	0	1	0	0	16	0	0	6	17	22	3	3	4	4	0	3	7	0	4	3	1	0	k__Bacteria; p__Bacteroidetes; c__Bacteroidia; o__Bacteroidales
1014	0	0	0	0	0	0	0	2	0	0	0	0	0	0	0	0	0	0	0	0	1	0	2	0	1	k__Bacteria; p__Bacteroidetes; c__Bacteroidia; o__Bacteroidales; f__Bacteroidales_S24_7_group; g__uncultured_bacterium; s__uncultured_bacterium
1015	2	0	0	0	0	0	3	16	1	2	3	7	9	1	1	3	2	1	6	15	0	1	1	0	0	k__Bacteria; p__Bacteroidetes; c__Bacteroidia; o__Bacteroidales; f__Prevotellaceae; g__Prevotellaceae_UCG_001; s__uncultured_bacterium
1016	0	1	1	0	0	0	0	12	0	0	10	7	15	9	4	0	5	0	2	5	0	3	2	1	4	k__Bacteria; p__Bacteroidetes; c__Bacteroidia; o__Bacteroidales; f__Bacteroidales_S24_7_group
1017	1	0	2	0	0	0	0	3	0	0	0	2	2	1	1	2	6	0	0	3	0	0	1	0	0	k__Bacteria; p__Bacteroidetes; c__Bacteroidia; o__Bacteroidales; f__Prevotellaceae
1018	1	3	1	4	1	0	0	8	0	0	8	0	5	8	4	2	0	0	3	5	2	5	0	3	2	k__Bacteria; p__Bacteroidetes; c__Bacteroidia; o__Bacteroidales; f__Bacteroidales_S24_7_group
1019	1	0	2	5	1	0	0	10	0	0	0	0	0	1	0	4	0	2	0	0	0	2	0	3	1	k__Bacteria; p__Bacteroidetes; c__Bacteroidia; o__Bacteroidales; f__Bacteroidales_S24_7_group; g__uncultured_bacterium; s__uncultured_bacterium
1020	0	0	5	1	2	0	0	2	0	0	23	16	10	38	3	4	13	4	1	6	9	11	9	17	3	k__Bacteria; p__Bacteroidetes; c__Bacteroidia; o__Bacteroidales; f__Bacteroidales_S24_7_group
1021	0	0	0	0	0	7	3	4	3	0	0	14	13	2	0	4	6	4	0	0	0	1	0	1	0	k__Bacteria; p__Bacteroidetes; c__Bacteroidia; o__Bacteroidales; f__Bacteroidales_S24_7_group
1022	2	0	9	0	6	4	0	8	6	1	5	8	1	7	1	3	4	0	0	0	6	0	1	4	4	k__Bacteria; p__Bacteroidetes; c__Bacteroidia; o__Bacteroidales; f__Bacteroidales_S24_7_group
1023	0	0	0	0	0	0	0	2	0	1	0	0	0	0	0	0	0	0	0	0	0	0	1	0	0	k__Bacteria; p__Firmicutes; c__Clostridia; o__Clostridiales; f__Lachnospiraceae
1024	0	1	2	0	0	0	0	14	0	0	2	2	3	0	3	3	2	0	0	0	1	1	0	0	3	k__Bacteria; p__Bacteroidetes; c__Bacteroidia; o__Bacteroidales
1025	0	0	0	0	0	0	0	9	0	32	0	1	0	1	2	10	0	0	2	2	0	0	31	54	0	k__Bacteria; p__Firmicutes; c__Clostridia; o__Clostridiales; f__Lachnospiraceae
1026	0	0	0	0	0	0	0	16	0	0	0	0	0	0	0	0	15	0	0	0	0	0	0	0	0	k__Bacteria; p__Firmicutes; c__Clostridia; o__Clostridiales; f__Ruminococcaceae; g__Ruminococcaceae_UCG_014; Ambiguous_taxa
1027	7	0	1	0	2	4	3	20	0	2	1	10	8	1	2	12	6	10	12	9	0	2	0	6	0	k__Bacteria; p__Bacteroidetes; c__Bacteroidia; o__Bacteroidales; f__Prevotellaceae
1028	0	0	0	0	0	0	0	2	0	0	0	1	0	0	0	0	0	0	0	0	0	0	0	0	0	k__Bacteria; p__Firmicutes; c__Clostridia; o__Clostridiales; f__Lachnospiraceae; g__Anaerostipes
1029	22	19	48	2	56	3	12	52	2	7	14	18	23	5	29	54	8	8	30	59	1	118	5	42	0	k__Bacteria; p__Firmicutes; c__Clostridia; o__Clostridiales; f__Ruminococcaceae; g__Ruminococcaceae_UCG_014
1030	8	4	1	0	1	0	2	20	0	3	3	13	12	1	2	14	2	5	20	16	0	0	0	0	0	k__Bacteria; p__Bacteroidetes; c__Bacteroidia; o__Bacteroidales
1031	2	0	3	0	3	0	0	11	0	0	0	1	1	10	0	3	6	0	0	0	2	3	1	0	7	k__Bacteria; p__Bacteroidetes; c__Bacteroidia; o__Bacteroidales; f__Bacteroidales_S24_7_group; g__uncultured_bacterium; s__uncultured_bacterium
1032	0	0	1	0	0	0	20	5	4	0	1	38	4	1	3	0	2	0	0	5	2	1	0	0	0	k__Bacteria; p__Proteobacteria; c__Gammaproteobacteria; o__Enterobacteriales; f__Enterobacteriaceae; g__Erwinia
1033	0	0	0	0	0	0	1	3	0	0	0	4	0	0	2	0	0	0	1	0	0	0	0	0	0	k__Bacteria; p__Proteobacteria; c__Alphaproteobacteria; o__Sphingomonadales; f__Sphingomonadaceae; g__Sphingomonas
1034	1	0	0	0	0	4	1	1	1	1	6	7	2	0	0	0	1	2	1	3	0	1	2	0	1	k__Bacteria; p__Bacteroidetes; c__Bacteroidia; o__Bacteroidales; f__Bacteroidales_S24_7_group; g__uncultured_bacterium; s__uncultured_bacterium
1035	3	0	9	7	7	0	0	102	0	0	44	52	58	124	14	16	89	13	10	33	133	106	71	57	185	k__Bacteria; p__Bacteroidetes; c__Bacteroidia; o__Bacteroidales
1036	3	5	3	0	3	0	0	16	1	0	19	0	0	17	0	2	0	0	1	0	1	10	7	17	1	k__Bacteria; p__Bacteroidetes; c__Bacteroidia; o__Bacteroidales
1037	0	0	0	0	0	1	0	5	3	2	1	2	2	3	0	3	0	44	8	4	0	0	0	0	0	k__Bacteria; p__Actinobacteria; c__Coriobacteriia; o__Coriobacteriales; f__Coriobacteriaceae
1038	0	0	0	0	0	1	0	8	0	0	0	5	18	3	1	9	7	0	16	1	0	0	0	0	0	k__Bacteria; p__Bacteroidetes; c__Bacteroidia; o__Bacteroidales
1039	0	0	0	0	0	0	0	8	0	0	2	2	2	23	4	8	7	0	3	0	12	0	0	2	13	k__Bacteria; p__Bacteroidetes; c__Bacteroidia; o__Bacteroidales; f__Bacteroidaceae; g__Bacteroides; s__uncultured_bacterium
1040	0	0	0	0	1	0	1	2	1	2	2	2	1	0	0	0	1	0	0	0	0	0	0	0	1	k__Bacteria; p__Bacteroidetes; c__Bacteroidia; o__Bacteroidales
1041	0	0	0	0	1	0	0	22	0	0	11	5	3	31	4	2	15	1	0	0	29	4	21	44	16	k__Bacteria; p__Bacteroidetes; c__Bacteroidia; o__Bacteroidales
1042	0	2	0	0	0	0	0	2	0	0	0	0	0	0	0	0	0	0	0	0	0	0	0	1	0	k__Bacteria
1043	0	0	0	0	0	0	1	1	0	0	0	1	1	1	0	0	0	0	0	2	0	0	0	0	0	k__Bacteria; p__Actinobacteria; c__Actinobacteria; o__Propionibacteriales; f__Nocardioidaceae; g__Aeromicrobium; Ambiguous_taxa
1044	0	0	4	1	0	0	0	12	0	0	20	5	3	37	1	6	13	1	0	4	24	12	19	19	11	k__Bacteria; p__Bacteroidetes; c__Bacteroidia; o__Bacteroidales
1045	0	0	0	2	1	16	4	19	5	2	92	27	42	101	11	1	14	3	0	4	29	37	12	17	63	k__Bacteria; p__Bacteroidetes; c__Bacteroidia; o__Bacteroidales
1046	0	0	1	0	2	0	18	12	10	1	3	64	8	6	3	3	2	0	6	10	6	1	0	0	0	k__Bacteria; p__Proteobacteria; c__Gammaproteobacteria; o__Xanthomonadales; f__Xanthomonadaceae; g__Stenotrophomonas
1047	0	0	2	0	0	2	0	4	1	4	0	0	0	0	0	1	0	0	0	0	1	5	0	1	0	k__Bacteria; p__Firmicutes; c__Clostridia; o__Clostridiales; f__Lachnospiraceae; g__uncultured
1048	0	0	0	0	0	0	0	2	0	1	2	0	0	8	0	0	0	0	2	0	2	0	0	0	0	k__Bacteria; p__Bacteroidetes; c__Bacteroidia; o__Bacteroidales
1049	0	0	1	0	0	1	1	1	0	0	0	0	0	0	0	1	1	0	0	0	0	0	0	0	3	k__Bacteria
1050	0	0	2	0	0	0	0	7	2	1	40	9	8	24	3	3	8	0	0	8	1	1	2	4	3	k__Bacteria; p__Bacteroidetes; c__Bacteroidia; o__Bacteroidales; f__Bacteroidales_S24_7_group
1051	0	0	0	0	0	0	0	4	0	1	3	3	3	20	0	9	8	0	8	0	2	0	0	0	9	k__Bacteria; p__Bacteroidetes; c__Bacteroidia; o__Bacteroidales
1052	2	0	0	3	0	0	0	3	0	0	1	4	4	6	0	10	26	12	3	6	2	13	15	15	4	k__Bacteria; p__Bacteroidetes; c__Bacteroidia; o__Bacteroidales
1053	0	0	0	0	1	4	3	5	2	2	5	12	10	27	2	8	29	1	21	1	17	1	4	1	18	k__Bacteria; p__Bacteroidetes; c__Bacteroidia; o__Bacteroidales
1054	4	7	8	0	0	2	1	8	1	31	6	8	3	2	10	0	3	5	9	14	0	1	2	4	0	k__Bacteria; p__Firmicutes; c__Clostridia; o__Clostridiales; f__Lachnospiraceae
1055	1	1	0	0	0	0	0	2	0	0	0	0	0	0	0	0	0	0	0	0	0	0	0	0	0	k__Bacteria; p__Firmicutes; c__Clostridia; o__Clostridiales; f__Lachnospiraceae
1056	1	0	0	0	0	1	8	2	0	0	0	4	1	5	2	0	3	0	2	0	1	1	5	0	10	k__Bacteria; p__Bacteroidetes; c__Bacteroidia; o__Bacteroidales
1057	0	0	0	0	0	1	0	4	3	0	1	1	2	1	2	0	4	0	0	0	0	0	0	0	0	k__Bacteria; p__Bacteroidetes; c__Bacteroidia; o__Bacteroidales; f__Bacteroidales_S24_7_group; g__uncultured_bacterium; s__uncultured_bacterium
1058	1	0	0	0	0	3	2	12	0	1	1	3	15	0	2	6	4	6	7	13	0	2	2	1	0	k__Bacteria; p__Bacteroidetes; c__Bacteroidia; o__Bacteroidales; f__Bacteroidales_S24_7_group; g__uncultured_bacterium; s__uncultured_bacterium
1059	1	0	0	0	0	1	0	2	0	0	2	0	0	0	0	0	0	0	0	0	0	0	2	0	1	k__Bacteria; p__Firmicutes; c__Clostridia; o__Clostridiales; f__Lachnospiraceae; g__uncultured; s__unidentified
1060	0	0	0	0	0	0	0	4	0	14	5	4	2	1	2	6	4	7	0	5	1	0	7	0	2	k__Bacteria; p__Firmicutes; c__Clostridia; o__Clostridiales; f__Lachnospiraceae
1061	2	2	1	1	1	3	2	2	5	5	0	1	2	0	0	1	1	1	0	0	0	0	0	0	0	k__Bacteria; p__Bacteroidetes; c__Bacteroidia; o__Bacteroidales; f__Bacteroidales_S24_7_group; g__uncultured_bacterium; s__uncultured_bacterium
1062	0	0	0	2	0	10	0	19	2	1	38	20	23	79	8	6	42	0	6	23	39	15	41	33	46	k__Bacteria; p__Bacteroidetes; c__Bacteroidia; o__Bacteroidales; f__Bacteroidales_S24_7_group
1063	0	0	0	0	0	0	0	7	0	0	0	0	0	0	0	0	0	0	0	0	0	0	0	0	0	k__Bacteria; p__Bacteroidetes; c__Bacteroidia; o__Bacteroidales
1064	0	2	2	0	1	0	0	5	0	0	0	0	1	0	0	0	0	1	0	0	1	0	1	0	0	k__Bacteria; p__Firmicutes; c__Clostridia; o__Clostridiales
1065	0	0	0	0	0	14	3	5	1	1	3	5	4	7	1	1	3	1	0	1	3	3	0	1	1	k__Bacteria; p__Bacteroidetes; c__Bacteroidia; o__Bacteroidales; f__ratAN060301C; g__uncultured_bacterium; s__uncultured_bacterium
1066	0	0	1	0	0	0	0	12	0	0	4	6	5	6	2	7	9	1	0	14	1	8	3	2	1	k__Bacteria; p__Bacteroidetes; c__Bacteroidia; o__Bacteroidales
1067	1	0	0	1	1	4	0	7	2	0	6	0	3	10	1	1	5	0	0	2	1	3	0	6	1	k__Bacteria; p__Bacteroidetes; c__Bacteroidia; o__Bacteroidales
1068	0	0	0	1	0	0	0	1	0	0	4	4	3	17	0	2	2	2	1	0	8	6	6	3	19	k__Bacteria; p__Bacteroidetes; c__Bacteroidia; o__Bacteroidales; f__Bacteroidaceae; g__Bacteroides
1069	0	0	2	0	0	3	0	2	0	0	2	3	1	0	1	1	0	0	0	0	0	0	0	0	0	k__Bacteria; p__Bacteroidetes; c__Bacteroidia; o__Bacteroidales; f__Bacteroidales_S24_7_group; g__uncultured_bacterium; s__uncultured_bacterium
1070	0	0	0	0	0	1	0	4	1	0	0	6	5	0	2	5	0	2	0	0	0	0	0	0	0	k__Bacteria; p__Bacteroidetes; c__Bacteroidia; o__Bacteroidales
1071	0	0	0	0	0	0	0	3	0	0	1	2	1	0	0	0	0	0	0	0	0	0	0	0	0	k__Bacteria; p__Bacteroidetes; c__Bacteroidia; o__Bacteroidales; f__Bacteroidales_S24_7_group; g__uncultured_bacterium; s__uncultured_bacterium
1072	7	1	0	0	2	0	0	5	0	0	120	2	4	82	5	12	0	7	6	5	0	20	52	84	0	k__Bacteria; p__Bacteroidetes; c__Bacteroidia; o__Bacteroidales; f__Bacteroidales_S24_7_group; g__uncultured_bacterium; s__uncultured_bacterium
1073	0	0	0	0	0	9	3	5	0	1	2	2	6	1	2	4	2	1	1	0	0	0	0	0	0	k__Bacteria; p__Bacteroidetes; c__Bacteroidia; o__Bacteroidales; f__Bacteroidales_S24_7_group; g__uncultured_bacterium; s__uncultured_bacterium
1074	3	0	5	6	2	44	6	3	119	101	31	3	5	2	6	19	5	11	3	3	1	47	30	3	7	k__Bacteria; p__Firmicutes; c__Clostridia; o__Clostridiales; f__Lachnospiraceae
1075	2	1	5	2	0	3	0	6	4	2	62	13	18	82	8	2	12	3	1	0	27	14	13	15	27	k__Bacteria; p__Bacteroidetes; c__Bacteroidia; o__Bacteroidales; f__Bacteroidales_S24_7_group; g__uncultured_bacterium; s__uncultured_bacterium
1076	0	0	1	0	0	1	0	0	4	5	4	0	1	0	2	2	3	1	1	0	1	3	1	2	1	k__Bacteria; p__Firmicutes; c__Clostridia; o__Clostridiales; f__Ruminococcaceae; g__Anaerotruncus
1077	0	0	0	0	1	2	0	0	2	0	0	0	0	0	0	2	0	1	0	0	0	0	0	0	0	k__Bacteria; p__Bacteroidetes; c__Bacteroidia; o__Bacteroidales; f__Bacteroidales_S24_7_group; g__uncultured_bacterium; s__uncultured_bacterium
1078	0	0	0	0	0	0	0	1	21	4	2	2	1	1	1	0	0	4	0	1	0	0	1	0	0	k__Bacteria; p__Firmicutes; c__Clostridia; o__Clostridiales; f__Ruminococcaceae; g__Anaerotruncus; s__uncultured_bacterium
1079	0	0	0	0	1	0	0	0	4	0	0	0	0	0	0	0	0	0	0	0	0	0	0	0	0	k__Bacteria; p__Actinobacteria; c__Actinobacteria; o__Corynebacteriales; f__Corynebacteriaceae; g__Corynebacterium_1; Ambiguous_taxa
1080	0	0	0	0	0	1	0	2	4	0	0	0	0	0	0	0	0	0	0	1	0	0	0	0	0	k__Bacteria; p__Tenericutes; c__Mollicutes; o__Mollicutes_RF9; Ambiguous_taxa; Ambiguous_taxa; Ambiguous_taxa
1081	0	0	0	4	0	12	3	23	43	8	106	22	27	9	22	12	10	5	1	5	22	19	27	1	19	k__Bacteria; p__Firmicutes; c__Clostridia; o__Clostridiales; f__Lachnospiraceae
1082	0	0	2	0	0	0	10	5	10	6	0	25	4	2	1	1	1	0	0	3	1	0	0	0	0	k__Bacteria; p__Proteobacteria; c__Betaproteobacteria; o__Burkholderiales; f__Comamonadaceae; g__Variovorax; Ambiguous_taxa
1083	0	0	0	1	0	1	0	0	5	0	1	0	0	0	0	0	0	0	0	0	0	0	1	0	1	k__Bacteria; p__Firmicutes; c__Erysipelotrichia; o__Erysipelotrichales; f__Erysipelotrichaceae
1084	0	0	0	0	0	0	0	0	4	2	0	0	0	0	0	0	2	0	0	1	0	0	0	0	0	k__Bacteria; p__Bacteroidetes; c__Bacteroidia; o__Bacteroidales; f__Bacteroidales_S24_7_group; g__uncultured_bacterium; s__uncultured_bacterium
1085	1	1	0	3	1	1	1	1	2	0	1	2	5	6	1	1	4	5	5	2	0	9	3	0	1	k__Bacteria; p__Bacteroidetes; c__Bacteroidia; o__Bacteroidales; f__Bacteroidales_S24_7_group
1086	0	0	3	0	0	9	2	3	3	0	1	5	13	2	2	2	0	4	0	0	0	0	0	0	1	k__Bacteria; p__Bacteroidetes; c__Bacteroidia; o__Bacteroidales; f__Bacteroidales_S24_7_group; g__uncultured_bacterium; s__uncultured_bacterium
1087	0	0	2	0	1	0	0	0	9	0	1	0	0	0	0	3	8	1	0	3	2	11	2	0	3	k__Bacteria; p__Firmicutes; c__Clostridia; o__Clostridiales; f__Ruminococcaceae; g__Anaerotruncus; s__uncultured_bacterium
1088	0	0	0	0	0	0	0	0	4	2	0	1	0	0	0	1	0	0	0	1	0	0	1	0	0	k__Bacteria
1089	1	1	1	0	0	7	3	5	2	2	0	6	12	4	1	3	3	1	3	3	0	0	0	1	1	k__Bacteria; p__Bacteroidetes; c__Bacteroidia; o__Bacteroidales; f__Rikenellaceae; g__Alistipes
1090	0	0	0	0	0	8	0	2	8	36	33	0	3	6	0	1	0	1	0	0	0	0	0	0	1	k__Bacteria; p__Firmicutes; c__Clostridia; o__Clostridiales; f__Lachnospiraceae
1091	0	0	0	0	0	1	0	0	6	3	0	1	0	0	0	5	0	2	0	0	0	1	0	1	3	k__Bacteria; p__Firmicutes; c__Clostridia; o__Clostridiales; f__Ruminococcaceae; g__Anaerotruncus; s__uncultured_organism
1092	1	0	1	0	0	0	2	0	3	1	0	0	0	0	0	0	0	0	0	1	1	0	0	0	0	k__Bacteria; p__Firmicutes; c__Bacilli; o__Lactobacillales; f__Lactobacillaceae; g__Lactobacillus; s__Lactobacillus_paracasei
1093	0	0	0	0	0	0	0	0	2	0	0	0	0	0	0	3	0	1	1	1	0	2	1	0	0	k__Bacteria; p__Firmicutes; c__Clostridia; o__Clostridiales
1094	2	0	0	4	0	44	0	12	64	0	1	0	0	2	1	0	0	0	0	0	0	0	0	0	0	k__Bacteria; p__Firmicutes; c__Clostridia; o__Clostridiales; f__Lachnospiraceae; g__Roseburia
1095	3	5	1	0	1	5	1	4	4	3	5	2	3	10	2	3	2	2	4	0	0	0	0	0	2	k__Bacteria; p__Bacteroidetes; c__Bacteroidia; o__Bacteroidales; f__Bacteroidales_S24_7_group; g__uncultured_bacterium; s__uncultured_bacterium
1096	0	0	0	0	0	0	0	0	0	90	27	2	1	9	4	0	5	3	1	0	0	1	2	4	0	k__Bacteria; p__Firmicutes; c__Clostridia; o__Clostridiales; f__Lachnospiraceae; g__uncultured; s__uncultured_bacterium
1097	0	0	0	0	0	0	0	0	1	3	0	0	0	0	0	0	0	0	0	0	0	0	0	0	0	k__Bacteria; p__Firmicutes; c__Clostridia; o__Clostridiales; f__Ruminococcaceae
1098	0	0	0	0	0	0	0	0	0	19	222	4	8	59	12	0	0	0	0	39	0	0	0	0	0	k__Bacteria; p__Firmicutes; c__Clostridia; o__Clostridiales; f__Ruminococcaceae; g__Ruminococcaceae_UCG_010
1099	0	0	0	0	0	1	0	0	0	15	2	0	0	0	0	0	0	0	0	0	1	1	1	0	2	k__Bacteria; p__Firmicutes; c__Clostridia; o__Clostridiales; f__Lachnospiraceae
1100	0	0	0	0	0	5	17	10	3	541	333	7	6	12	20	0	2	0	0	0	0	2	20	5	9	k__Bacteria; p__Firmicutes; c__Clostridia; o__Clostridiales; f__Lachnospiraceae; g__uncultured
1101	5	10	5	1	3	6	2	0	0	54	8	1	7	6	2	3	0	0	0	3	1	4	0	0	1	k__Bacteria; p__Firmicutes; c__Clostridia; o__Clostridiales
1102	2	0	0	1	1	0	0	0	0	4	0	0	0	0	1	0	2	0	0	0	0	0	0	0	2	k__Bacteria; p__Firmicutes; c__Clostridia; o__Clostridiales; f__Lachnospiraceae; g__Lachnospiraceae_NK4A136_group; s__uncultured_bacterium
1103	0	1	0	0	0	9	3	0	4	18	3	3	3	7	1	0	2	0	2	0	0	0	0	2	0	k__Bacteria; p__Bacteroidetes; c__Bacteroidia; o__Bacteroidales; f__Bacteroidaceae; g__Bacteroides
1104	0	0	0	1	0	0	0	0	0	66	0	0	0	0	0	0	0	0	0	0	0	0	3	0	0	k__Bacteria; p__Firmicutes; c__Clostridia; o__Clostridiales; f__Lachnospiraceae
1105	0	0	0	0	0	0	0	1	2	34	1	1	1	2	1	2	1	0	0	1	2	0	5	1	1	k__Bacteria; p__Firmicutes; c__Clostridia; o__Clostridiales; f__Lachnospiraceae
1106	1	10	6	10	10	0	0	1	0	20	6	2	0	9	2	14	2	6	1	0	11	0	18	3	22	k__Bacteria; p__Firmicutes; c__Clostridia; o__Clostridiales; f__Lachnospiraceae; g__Acetitomaculum; s__uncultured_bacterium
1107	0	1	3	0	0	0	0	2	0	13	3	1	0	2	0	3	1	0	0	0	1	1	0	1	3	k__Bacteria; p__Firmicutes; c__Clostridia; o__Clostridiales; f__Lachnospiraceae; g__Coprococcus_1; s__uncultured_bacterium
1108	1	0	1	0	0	4	1	7	1	4	13	6	14	14	2	7	6	4	11	9	1	12	6	4	3	k__Bacteria; p__Bacteroidetes; c__Bacteroidia; o__Bacteroidales; f__Bacteroidales_S24_7_group; g__uncultured_bacterium; s__uncultured_bacterium
1109	0	0	0	0	0	0	0	0	0	11	0	0	0	0	0	0	0	0	0	0	0	0	0	0	0	k__Bacteria; p__Firmicutes; c__Clostridia; o__Clostridiales; f__Lachnospiraceae
1110	0	0	0	0	1	7	4	2	1	3	2	1	3	0	0	0	0	0	1	0	0	1	0	0	0	k__Bacteria; p__Firmicutes; c__Bacilli; o__Lactobacillales; f__Streptococcaceae; g__Lactococcus; s__uncultured_bacterium
1111	0	0	0	0	0	1	0	10	1	649	24	1	1	0	0	0	0	0	1	1	0	0	24	0	1	k__Bacteria; p__Firmicutes; c__Clostridia; o__Clostridiales; f__Lachnospiraceae
1112	0	0	0	0	0	0	0	0	0	1	0	0	0	0	0	2	2	0	0	1	0	0	0	0	0	k__Bacteria; p__Bacteroidetes; c__Bacteroidia; o__Bacteroidales; f__Porphyromonadaceae; g__Butyricimonas
1113	0	0	0	0	0	4	0	0	1	30	0	1	0	0	0	0	0	0	0	0	1	0	0	1	3	k__Bacteria; p__Firmicutes; c__Clostridia; o__Clostridiales; f__Lachnospiraceae
1114	0	0	0	0	0	0	0	0	0	2	0	0	0	0	0	0	0	0	0	0	0	0	0	0	0	k__Bacteria; p__Firmicutes; c__Clostridia; o__Clostridiales; f__Ruminococcaceae
1115	0	0	0	0	0	4	0	0	0	17	0	0	0	0	0	0	0	0	0	0	0	0	0	0	0	k__Bacteria; p__Firmicutes; c__Clostridia; o__Clostridiales
1116	0	0	0	0	0	0	0	0	1	16	21	2	2	11	6	0	0	0	0	0	0	0	0	0	0	k__Bacteria; p__Firmicutes; c__Clostridia; o__Clostridiales; f__Clostridiales_vadinBB60_group
1117	0	0	0	0	0	0	1	0	0	4	0	5	6	1	0	3	1	0	0	1	0	2	0	0	0	k__Bacteria; p__Bacteroidetes; c__Bacteroidia; o__Bacteroidales; f__Bacteroidales_S24_7_group; g__uncultured_bacterium; s__uncultured_bacterium
1118	0	1	0	1	0	0	0	1	0	1	5	2	1	2	0	5	1	3	0	1	1	0	1	0	3	k__Bacteria; p__Firmicutes; c__Clostridia; o__Clostridiales; f__Lachnospiraceae; g__Lachnospiraceae_UCG_008; s__[Clostridium]_leptum
1119	0	0	0	0	0	0	0	0	0	2	0	0	0	0	0	0	0	0	0	0	0	0	0	0	0	k__Bacteria; p__Firmicutes; c__Clostridia; o__Clostridiales
1120	0	0	0	1	0	0	0	0	0	6	0	0	0	0	0	0	0	0	0	0	0	0	0	0	1	k__Bacteria; p__Firmicutes; c__Clostridia; o__Clostridiales; f__Lachnospiraceae
1121	0	0	0	0	0	1	0	0	0	2	0	0	0	0	1	1	1	0	0	0	1	0	1	0	0	k__Bacteria; p__Firmicutes; c__Clostridia; o__Clostridiales
1122	0	0	1	1	0	2	3	0	0	4	0	0	0	1	0	0	8	2	3	0	0	1	0	1	1	k__Bacteria; p__Bacteroidetes; c__Bacteroidia; o__Bacteroidales; f__Porphyromonadaceae; g__Butyricimonas; s__uncultured_organism
1123	0	0	0	0	0	0	0	0	0	1	0	0	0	1	0	1	0	1	5	3	0	0	0	0	0	k__Bacteria; p__Bacteroidetes; c__Bacteroidia; o__Bacteroidales; f__Rikenellaceae; g__Alistipes; s__Candidatus_Alistipes_marseilloanorexicus_AP11
1124	0	0	0	0	0	0	0	0	0	4	1	0	0	0	0	0	0	0	0	0	0	0	0	0	0	k__Bacteria; p__Firmicutes; c__Clostridia; o__Clostridiales
1125	0	0	0	0	0	4	0	0	0	12	3	0	0	2	0	0	0	0	0	1	2	0	0	0	0	k__Bacteria; p__Firmicutes; c__Clostridia; o__Clostridiales; f__Clostridiales_vadinBB60_group; g__uncultured_bacterium; s__uncultured_bacterium
1126	0	0	2	0	0	0	0	0	0	2	0	0	0	0	0	0	0	0	0	0	0	0	0	0	0	k__Bacteria; p__Proteobacteria; c__Betaproteobacteria; o__Burkholderiales; f__Comamonadaceae; g__Comamonas
1127	0	0	1	0	0	0	0	0	0	1	1	0	0	0	0	0	0	0	0	0	0	0	0	0	1	k__Bacteria; p__Firmicutes; c__Clostridia; o__Clostridiales
1128	0	0	0	0	0	0	0	0	0	2	0	0	0	0	0	0	0	0	0	0	0	0	0	0	0	k__Bacteria; p__Firmicutes; c__Clostridia; o__Clostridiales; f__Lachnospiraceae; g__uncultured; s__uncultured_bacterium
1129	0	0	0	1	0	3	1	0	0	6	0	0	0	0	0	0	0	0	0	0	1	0	0	0	0	k__Bacteria; p__Bacteroidetes
1130	0	0	0	0	0	0	0	0	0	1	0	0	0	0	0	0	0	0	0	0	0	0	1	0	0	k__Bacteria; p__Firmicutes; c__Clostridia; o__Clostridiales; f__Lachnospiraceae
1131	0	0	0	0	0	0	0	0	0	2	1	0	0	0	0	0	0	0	0	0	0	0	0	0	0	k__Bacteria; p__Firmicutes; c__Clostridia; o__Clostridiales; f__Lachnospiraceae; g__Lachnospiraceae_UCG_006
1132	0	0	0	1	0	0	0	0	0	2	0	0	1	0	0	0	0	0	0	0	0	0	0	0	1	k__Bacteria; p__Firmicutes; c__Clostridia; o__Clostridiales; f__Ruminococcaceae; g__Ruminiclostridium_5; s__uncultured_bacterium
1133	0	0	0	0	0	1	0	0	0	4	0	0	0	0	0	0	0	0	0	0	0	0	0	0	0	k__Bacteria; p__Firmicutes; c__Clostridia; o__Clostridiales
1134	0	0	0	0	0	1	0	0	0	1	0	0	0	0	0	0	0	0	2	0	0	0	0	0	1	k__Bacteria; p__Bacteroidetes; c__Bacteroidia; o__Bacteroidales; f__Bacteroidaceae; g__Bacteroides
1135	0	0	0	0	0	1	0	0	0	0	0	0	1	0	0	0	0	0	1	1	27	0	0	0	0	k__Bacteria; p__Firmicutes; c__Bacilli; o__Lactobacillales; f__Streptococcaceae; g__Streptococcus; s__Streptococcus_mitis
1136	4	2	2	1	1	0	0	1	0	0	2	2	4	4	1	0	2	0	1	3	10	4	3	0	0	k__Bacteria; p__Bacteroidetes; c__Bacteroidia; o__Bacteroidales; f__Bacteroidales_S24_7_group; g__uncultured_bacterium; s__uncultured_bacterium
1137	0	0	0	0	1	0	0	0	0	0	2	1	6	2	0	0	0	0	1	2	1	2	1	0	1	k__Bacteria; p__Bacteroidetes; c__Bacteroidia; o__Bacteroidales
1138	0	0	0	0	0	0	0	0	0	0	0	0	0	0	0	0	0	0	0	0	9	0	0	0	0	k__Bacteria; p__Proteobacteria; c__Betaproteobacteria; o__Neisseriales; f__Neisseriaceae; g__Neisseria
1139	2	1	1	1	4	0	0	4	1	0	2	0	2	3	0	0	0	0	1	1	2	1	0	0	0	k__Bacteria; p__Bacteroidetes; c__Bacteroidia; o__Bacteroidales
1140	0	0	0	0	0	0	0	0	0	0	0	0	0	3	0	0	0	0	0	0	8	0	0	0	1	k__Bacteria; p__Bacteroidetes; c__Bacteroidia; o__Bacteroidales
1141	1	1	3	0	0	0	0	0	0	0	2	1	1	3	0	0	5	0	0	1	28	3	2	0	5	k__Bacteria; p__Bacteroidetes; c__Bacteroidia; o__Bacteroidales
1142	0	0	1	0	0	0	1	1	0	0	9	2	10	11	2	6	3	0	0	0	14	4	1	0	4	k__Bacteria; p__Bacteroidetes; c__Bacteroidia; o__Bacteroidales
1143	1	0	0	0	0	0	0	5	0	0	3	0	0	7	1	2	6	0	0	0	11	4	2	5	3	k__Bacteria; p__Bacteroidetes; c__Bacteroidia; o__Bacteroidales; f__Bacteroidales_S24_7_group
1144	0	0	0	0	0	0	0	0	0	0	0	0	0	0	0	0	0	0	0	0	9	0	0	0	0	k__Bacteria; p__Proteobacteria; c__Betaproteobacteria; o__Burkholderiales; f__Burkholderiaceae; g__Lautropia; s__uncultured_bacterium
1145	0	0	0	0	0	0	0	3	0	0	2	1	5	16	2	4	10	0	0	1	9	0	0	0	5	k__Bacteria; p__Bacteroidetes; c__Bacteroidia; o__Bacteroidales; f__Bacteroidaceae; g__Bacteroides; s__uncultured_bacterium
1146	0	0	0	1	0	0	0	0	0	0	0	0	0	7	1	0	0	0	0	0	3	0	0	0	12	k__Bacteria; p__Bacteroidetes; c__Bacteroidia; o__Bacteroidales; f__Prevotellaceae
1147	0	0	0	0	0	0	0	0	0	0	0	0	1	0	0	0	1	0	0	0	3	0	0	0	0	k__Bacteria; p__Bacteroidetes; c__Bacteroidia; o__Bacteroidales; f__Bacteroidales_S24_7_group; g__mouse_gut_metagenome; s__mouse_gut_metagenome
1148	4	4	20	9	13	0	0	10	0	0	9	7	3	3	3	8	12	2	0	6	10	3	27	15	21	k__Bacteria; p__Bacteroidetes; c__Bacteroidia; o__Bacteroidales; f__Prevotellaceae; g__Alloprevotella
1149	0	0	0	0	0	0	0	0	2	0	0	0	5	3	1	0	18	1	0	1	3	1	2	1	8	k__Bacteria; p__Proteobacteria; c__Betaproteobacteria; o__Burkholderiales; f__Burkholderiaceae; g__Cupriavidus; Ambiguous_taxa
1150	6	3	0	0	0	0	0	1	0	0	8	2	1	0	1	4	0	4	1	4	4	1	16	3	5	k__Bacteria; p__Firmicutes; c__Clostridia; o__Clostridiales; f__Lachnospiraceae
1151	0	0	5	0	0	0	1	0	2	0	0	2	2	2	2	1	0	0	0	2	5	3	0	0	4	k__Bacteria; p__Bacteroidetes; c__Bacteroidia; o__Bacteroidales; f__Bacteroidales_S24_7_group; g__uncultured_bacterium; s__uncultured_bacterium
1152	2	0	0	0	0	0	2	1	0	1	0	0	4	0	0	0	1	0	1	2	2	0	2	0	2	k__Bacteria; p__Bacteroidetes; c__Bacteroidia; o__Bacteroidales; f__Bacteroidales_S24_7_group
1153	1	2	0	0	0	0	0	0	0	0	190	7	8	53	259	0	1	1	0	1	7	3	0	2	2	k__Bacteria; p__Firmicutes; c__Clostridia; o__Clostridiales; f__Lachnospiraceae; g__Lachnospiraceae_NK4A136_group
1154	0	0	1	2	0	0	0	5	0	0	5	2	4	0	1	0	6	1	0	0	9	9	9	4	7	k__Bacteria; p__Bacteroidetes; c__Bacteroidia; o__Bacteroidales; f__Bacteroidales_S24_7_group; g__uncultured_bacterium; s__uncultured_bacterium
1155	0	0	0	0	0	0	0	0	0	0	6	0	0	3	1	0	0	0	0	2	0	3	3	0	0	k__Bacteria; p__Firmicutes; c__Clostridia; o__Clostridiales; f__Lachnospiraceae
1156	5	9	0	0	2	0	0	0	0	0	0	1	2	0	0	1	1	6	0	2	0	2	0	0	1	k__Bacteria
1157	0	0	0	0	0	0	0	0	0	0	0	3	2	8	2	7	1	0	1	0	3	1	0	0	1	k__Bacteria; p__Bacteroidetes; c__Bacteroidia; o__Bacteroidales
1158	1	0	5	1	1	0	0	0	0	0	2	0	0	2	4	0	1	1	1	1	1	2	0	0	0	k__Bacteria; p__Firmicutes; c__Clostridia; o__Clostridiales; f__Lachnospiraceae; g__Lachnoclostridium
1159	0	0	0	1	2	2	32	1	0	12	104	6	2	0	2	24	2	2	11	0	0	29	0	1	0	k__Bacteria; p__Firmicutes; c__Clostridia; o__Clostridiales; f__Clostridiales_vadinBB60_group; g__uncultured_bacterium; s__uncultured_bacterium
1160	1	1	4	0	5	0	0	0	3	0	13	3	5	1	1	0	1	0	0	1	9	3	2	2	0	k__Bacteria; p__Firmicutes; c__Clostridia; o__Clostridiales; f__Lachnospiraceae; g__uncultured
1161	8	5	5	2	7	0	1	2	0	0	7	0	2	11	0	27	0	12	23	18	0	20	13	10	1	k__Bacteria; p__Bacteroidetes; c__Bacteroidia; o__Bacteroidales; f__Bacteroidales_S24_7_group; g__uncultured_bacterium; s__uncultured_bacterium
1162	1	0	0	0	0	1	0	0	1	0	5	1	1	1	0	0	2	0	0	1	0	3	0	0	0	k__Bacteria; p__Bacteroidetes; c__Bacteroidia; o__Bacteroidales; f__Rikenellaceae; g__Alistipes
1163	0	0	0	0	0	0	0	0	0	0	0	2	1	0	0	0	0	1	0	0	0	2	0	0	0	k__Bacteria; p__Bacteroidetes; c__Bacteroidia; o__Bacteroidales
1164	2	2	1	0	1	0	0	0	1	0	3	1	2	6	3	0	5	5	0	10	3	9	1	0	2	k__Bacteria; p__Bacteroidetes; c__Bacteroidia; o__Bacteroidales; f__Bacteroidales_S24_7_group; g__uncultured_bacterium; s__uncultured_bacterium
1165	16	7	3	7	11	0	0	8	0	0	1	2	7	0	1	15	0	4	1	4	0	4	0	1	0	k__Bacteria; p__Bacteroidetes; c__Bacteroidia; o__Bacteroidales; f__Bacteroidales_S24_7_group; g__uncultured_bacterium; s__uncultured_bacterium
1166	2	1	0	2	0	0	2	1	0	0	10	8	14	2	0	0	1	1	1	5	17	8	4	4	5	k__Bacteria; p__Bacteroidetes; c__Bacteroidia; o__Bacteroidales
1167	0	0	0	0	0	0	0	0	0	0	1	0	0	0	0	44	185	6	6	39	1	5	0	0	0	k__Bacteria; p__Firmicutes; c__Bacilli; o__Bacillales; f__Staphylococcaceae; g__Jeotgalicoccus; s__uncultured_bacterium
1168	0	0	0	0	0	0	0	0	0	0	18	2	0	7	2	13	5	3	2	0	0	10	19	11	1	k__Bacteria; p__Actinobacteria; c__Coriobacteriia; o__Coriobacteriales; f__Coriobacteriaceae; g__Enterorhabdus; s__uncultured_bacterium
1169	0	1	0	0	1	0	0	0	0	0	1	2	2	0	1	0	0	0	0	6	0	2	0	0	0	k__Bacteria; p__Bacteroidetes; c__Bacteroidia; o__Bacteroidales
1170	0	0	0	0	0	0	0	0	0	0	0	0	0	0	0	0	0	0	0	0	0	2	0	0	0	k__Bacteria; p__Firmicutes; c__Clostridia; o__Clostridiales
1171	1	0	1	0	1	0	0	0	0	0	1	0	0	0	0	4	0	0	0	0	0	5	3	0	0	k__Bacteria; p__Bacteroidetes; c__Bacteroidia; o__Bacteroidales; f__Bacteroidales_S24_7_group; g__uncultured_bacterium; s__uncultured_bacterium
1172	3	5	3	0	1	6	2	7	3	6	2	15	8	0	3	9	3	7	5	17	0	4	1	2	0	k__Bacteria; p__Bacteroidetes; c__Bacteroidia; o__Bacteroidales; f__Prevotellaceae
1173	1	0	0	1	0	0	1	3	1	0	6	3	4	8	1	0	2	0	0	0	1	3	1	6	0	k__Bacteria; p__Bacteroidetes; c__Bacteroidia; o__Bacteroidales; f__Rikenellaceae; g__Alistipes
1174	0	1	1	0	0	0	4	1	0	0	19	2	0	14	1	87	0	19	17	21	0	9	17	5	0	k__Bacteria; p__Bacteroidetes; c__Bacteroidia; o__Bacteroidales; f__Bacteroidales_S24_7_group; g__uncultured_bacterium; s__uncultured_bacterium
1175	6	2	4	1	4	0	0	2	0	0	76	0	3	63	2	15	0	2	1	6	0	12	35	73	0	k__Bacteria; p__Bacteroidetes; c__Bacteroidia; o__Bacteroidales; f__Bacteroidales_S24_7_group
1176	0	0	0	0	0	0	0	0	0	0	0	0	0	0	0	0	0	0	0	0	0	0	2	0	0	k__Bacteria; p__Firmicutes; c__Clostridia; o__Clostridiales
1177	1	0	0	0	0	2	0	0	0	0	2	0	0	1	0	1	0	0	0	0	0	0	2	0	0	k__Bacteria; p__Actinobacteria; c__Coriobacteriia; o__Coriobacteriales; f__Coriobacteriaceae; g__Enterorhabdus; s__Enterorhabdus_mucosicola_DSM_19490
1178	1	1	0	0	0	0	0	4	0	6	0	5	5	3	2	14	0	2	0	0	0	0	22	2	1	k__Bacteria; p__Firmicutes; c__Clostridia; o__Clostridiales; f__Lachnospiraceae
1179	1	1	3	1	0	13	3	5	5	6	6	15	7	7	0	2	8	5	2	14	0	2	12	2	0	k__Bacteria; p__Bacteroidetes; c__Bacteroidia; o__Bacteroidales; f__ratAN060301C; g__uncultured_bacterium; s__uncultured_bacterium
1180	1	0	0	3	1	0	0	0	0	1	1	0	2	0	0	1	1	0	0	0	0	0	5	0	0	k__Bacteria; p__Firmicutes; c__Clostridia; o__Clostridiales; f__Lachnospiraceae; g__uncultured; s__Clostridium_sp._Clone_33
1181	1	1	1	0	1	0	0	5	0	0	1	0	0	1	0	2	3	0	0	2	0	1	5	2	1	k__Bacteria; p__Bacteroidetes; c__Bacteroidia; o__Bacteroidales; f__Prevotellaceae; g__Alloprevotella
1182	0	0	0	0	1	0	0	0	0	0	1	0	0	0	0	0	0	0	0	1	1	0	12	3	0	k__Bacteria
1183	21	18	20	51	14	0	5	4	7	58	5	7	12	4	26	5	9	8	0	4	4	41	29	19	9	k__Bacteria; p__Firmicutes; c__Clostridia; o__Clostridiales; f__Ruminococcaceae
1184	1	1	1	0	2	0	0	11	0	0	3	0	5	9	2	2	4	0	0	2	6	2	8	7	4	k__Bacteria; p__Bacteroidetes; c__Bacteroidia; o__Bacteroidales
1185	2	0	0	0	0	0	0	0	0	0	2	2	0	7	3	14	3	2	5	8	0	4	20	16	1	k__Bacteria; p__Bacteroidetes; c__Bacteroidia; o__Bacteroidales; f__Bacteroidales_S24_7_group; g__uncultured_Bacteroidales_bacterium; s__uncultured_Bacteroidales_bacterium
1186	0	0	0	0	0	0	0	0	0	0	1	2	2	1	0	0	0	0	0	0	0	0	4	0	1	k__Bacteria; p__Bacteroidetes; c__Bacteroidia; o__Bacteroidales; f__Bacteroidales_S24_7_group; g__uncultured_bacterium; s__uncultured_bacterium
1187	0	0	0	0	0	0	1	0	0	8	0	6	7	4	1	16	4	5	0	2	0	0	11	4	0	k__Bacteria; p__Firmicutes; c__Clostridia; o__Clostridiales; f__Lachnospiraceae
1188	10	2	30	21	28	0	0	50	0	0	3	0	0	19	0	32	8	6	1	4	0	14	40	31	1	k__Bacteria; p__Bacteroidetes; c__Bacteroidia; o__Bacteroidales; f__Prevotellaceae; g__Alloprevotella
1189	2	2	0	1	1	0	1	1	0	0	2	3	6	2	0	2	0	3	3	1	1	2	2	0	1	k__Bacteria; p__Bacteroidetes; c__Bacteroidia; o__Bacteroidales; f__Bacteroidales_S24_7_group; g__uncultured_bacterium; s__uncultured_bacterium
1190	0	0	0	0	0	0	0	2	0	0	0	0	0	0	0	0	2	0	0	0	0	1	4	0	5	k__Bacteria; p__Firmicutes; c__Clostridia; o__Clostridiales; f__Lachnospiraceae; g__Lachnospiraceae_UCG_008; s__[Clostridium]_leptum
1191	3	2	1	2	4	1	0	0	0	0	1	0	1	4	1	6	1	5	5	1	1	2	2	0	0	k__Bacteria; p__Bacteroidetes; c__Bacteroidia; o__Bacteroidales; f__Bacteroidales_S24_7_group; g__uncultured_bacterium; s__uncultured_bacterium
1192	0	1	0	1	0	2	0	0	0	0	2	0	0	1	0	0	1	0	0	0	0	0	2	0	1	k__Bacteria; p__Firmicutes; c__Clostridia; o__Clostridiales
1193	1	0	3	0	0	0	0	0	1	0	8	3	8	21	1	6	8	2	3	7	7	11	12	9	4	k__Bacteria; p__Bacteroidetes; c__Bacteroidia; o__Bacteroidales; f__Bacteroidales_S24_7_group
1194	1	2	3	0	2	0	0	0	0	0	2	0	1	3	3	1	0	0	0	0	0	0	4	0	1	k__Bacteria; p__Firmicutes; c__Clostridia; o__Clostridiales; f__Lachnospiraceae
1195	0	0	0	0	0	0	0	0	0	0	0	0	0	0	0	2	0	0	0	1	2	0	1	0	0	k__Bacteria; p__Tenericutes; c__Mollicutes; o__Mollicutes_RF9
1196	0	0	0	0	0	0	0	0	0	0	0	0	0	0	0	0	0	0	0	0	0	0	2	0	0	k__Bacteria; p__Proteobacteria; c__Alphaproteobacteria; o__Sphingomonadales; f__Sphingomonadaceae; g__Sphingomonas; s__uncultured_Kaistobacter_sp.
1197	0	0	1	0	2	0	0	0	1	0	39	36	25	16	16	79	4	53	11	55	0	0	0	38	0	k__Bacteria; p__Firmicutes; c__Clostridia; o__Clostridiales; f__Ruminococcaceae; g__[Eubacterium]_coprostanoligenes_group; s__uncultured_organism
1198	0	0	0	0	0	0	0	0	0	0	0	0	0	0	0	0	0	0	0	0	0	0	0	2	0	k__Bacteria; p__Firmicutes; c__Clostridia; o__Clostridiales; f__Ruminococcaceae; g__Ruminococcaceae_UCG_014
1199	1	0	0	0	0	0	0	0	0	2	0	1	0	0	0	3	0	0	1	2	0	0	0	1	0	k__Bacteria; p__Bacteroidetes; c__Bacteroidia; o__Bacteroidales; f__Bacteroidales_S24_7_group; g__uncultured_bacterium; s__uncultured_bacterium
1200	0	0	0	0	0	0	0	0	0	0	0	0	0	0	0	0	0	0	0	0	0	0	0	2	0	k__Bacteria; p__Actinobacteria; c__Coriobacteriia; o__Coriobacteriales; f__Coriobacteriaceae
1201	5	1	1	2	3	0	1	0	0	0	1	0	0	0	0	7	0	2	2	1	0	3	2	4	0	k__Bacteria; p__Bacteroidetes; c__Bacteroidia; o__Bacteroidales; f__Bacteroidales_S24_7_group; g__uncultured_bacterium; s__uncultured_bacterium
1202	3	0	0	0	0	14	5	10	1	2	1	8	5	2	5	6	12	3	12	12	0	1	1	6	1	k__Bacteria; p__Bacteroidetes; c__Bacteroidia; o__Bacteroidales; f__Rikenellaceae; g__Alistipes
1203	0	0	0	0	1	0	0	0	0	0	1	0	0	3	0	0	1	0	0	0	2	0	0	3	3	k__Bacteria; p__Bacteroidetes; c__Bacteroidia; o__Bacteroidales; f__Bacteroidales_S24_7_group; g__uncultured_bacterium; s__uncultured_bacterium
1204	0	0	0	0	0	0	0	0	0	0	0	0	0	0	0	0	0	0	0	1	0	0	1	1	0	k__Bacteria; p__Bacteroidetes; c__Bacteroidia; o__Bacteroidales; f__Bacteroidales_S24_7_group; g__uncultured_bacterium; s__uncultured_bacterium
1205	6	5	1	2	2	0	1	0	0	0	4	6	3	5	1	1	0	1	0	0	3	0	0	6	4	k__Bacteria; p__Bacteroidetes; c__Bacteroidia; o__Bacteroidales
1206	0	1	0	0	0	0	0	0	0	0	0	0	0	0	0	0	0	0	0	0	0	1	0	3	0	k__Bacteria; p__Bacteroidetes; c__Bacteroidia; o__Bacteroidales
1207	0	0	2	5	1	1	0	0	0	11	0	0	1	0	0	0	0	0	0	1	1	0	7	3	10	k__Bacteria; p__Firmicutes; c__Clostridia; o__Clostridiales; f__Lachnospiraceae; g__Lachnospiraceae_NK4A136_group
1208	3	1	0	0	1	0	1	0	0	0	3	0	0	6	2	19	0	1	3	3	0	0	4	5	0	k__Bacteria; p__Bacteroidetes; c__Bacteroidia; o__Bacteroidales; f__Rikenellaceae; g__Alistipes; s__uncultured_bacterium
1209	1	1	1	0	2	0	2	2	0	0	12	0	1	4	0	32	0	3	3	7	0	4	0	4	0	k__Bacteria; p__Bacteroidetes; c__Bacteroidia; o__Bacteroidales; f__Bacteroidales_S24_7_group; g__uncultured_bacterium; s__uncultured_bacterium
1210	2	0	0	0	0	3	1	3	1	0	0	3	2	5	0	1	7	3	5	5	2	1	10	7	11	k__Bacteria; p__Bacteroidetes; c__Bacteroidia; o__Bacteroidales; f__Bacteroidales_S24_7_group; g__uncultured_bacterium; s__uncultured_bacterium
1211	0	0	0	0	0	0	0	0	0	0	0	0	0	0	1	0	1	0	0	0	0	0	2	2	0	k__Bacteria
1212	0	2	2	4	0	0	0	2	0	0	5	4	4	5	0	15	12	6	1	10	4	10	15	5	4	k__Bacteria; p__Bacteroidetes; c__Bacteroidia; o__Bacteroidales; f__Bacteroidales_S24_7_group; g__uncultured_bacterium; s__uncultured_bacterium
1213	3	1	0	0	2	7	6	4	1	0	1	4	9	3	1	8	9	0	6	2	0	0	1	19	6	k__Bacteria; p__Bacteroidetes; c__Bacteroidia; o__Bacteroidales
1214	0	0	0	2	0	0	0	0	0	0	0	0	0	16	0	0	0	0	0	0	8	0	0	0	6	k__Bacteria; p__Bacteroidetes; c__Bacteroidia; o__Bacteroidales; f__Bacteroidales_S24_7_group
1215	0	0	0	0	0	0	0	0	2	0	0	0	0	0	0	0	0	0	0	0	5	0	3	0	11	k__Bacteria; p__Proteobacteria; c__Gammaproteobacteria; o__Enterobacteriales; f__Enterobacteriaceae; g__Proteus; s__Proteus_mirabilis
1216	3	1	0	4	0	2	1	1	3	0	1	1	2	4	0	1	0	0	0	3	1	0	0	1	3	k__Bacteria; p__Bacteroidetes; c__Bacteroidia; o__Bacteroidales
1217	0	0	0	0	0	0	0	0	0	0	0	3	1	0	0	3	1	0	0	2	0	0	0	0	2	k__Bacteria; p__Firmicutes; c__Clostridia; o__Clostridiales; f__Ruminococcaceae; g__Ruminococcaceae_UCG_014
1218	4	1	2	8	1	0	0	3	0	0	3	1	13	4	0	0	3	0	0	2	1	2	3	2	9	k__Bacteria; p__Bacteroidetes; c__Bacteroidia; o__Bacteroidales
1219	0	0	0	0	0	0	0	0	0	0	0	1	0	0	0	0	0	1	0	0	0	2	0	0	1	k__Bacteria; p__Firmicutes; c__Clostridia; o__Clostridiales; f__Lachnospiraceae
1220	0	1	0	0	0	0	0	0	0	0	4	0	0	3	0	0	0	0	0	1	2	1	0	1	4	k__Bacteria; p__Bacteroidetes; c__Bacteroidia; o__Bacteroidales; f__Bacteroidales_S24_7_group
1221	4	2	0	3	3	4	0	5	4	1	24	1	12	22	0	0	2	0	0	2	14	9	3	3	6	k__Bacteria; p__Bacteroidetes; c__Bacteroidia; o__Bacteroidales; f__Bacteroidales_S24_7_group; g__uncultured_bacterium; s__uncultured_bacterium
1222	0	0	0	0	0	0	0	0	0	0	3	3	1	4	2	0	2	0	0	0	6	1	0	0	9	k__Bacteria; p__Bacteroidetes; c__Bacteroidia; o__Bacteroidales
1223	0	0	0	0	0	2	0	0	0	0	0	0	0	0	0	0	0	0	0	0	5	0	0	0	12	k__Bacteria; p__Firmicutes; c__Clostridia; o__Clostridiales; f__Ruminococcaceae; g__Ruminococcaceae_UCG_014
1224	2	2	1	3	1	0	0	16	0	0	14	8	9	38	5	9	25	10	1	7	46	26	19	17	51	k__Bacteria; p__Bacteroidetes; c__Bacteroidia; o__Bacteroidales; f__Bacteroidaceae; g__Bacteroides
1225	2	3	0	0	1	0	0	0	1	1	3	0	2	5	1	0	0	0	0	6	0	0	0	0	3	k__Bacteria; p__Firmicutes; c__Clostridia; o__Clostridiales; f__Lachnospiraceae; g__Lachnospiraceae_NK4A136_group; s__uncultured_bacterium
1226	10	15	2	4	0	0	0	0	0	3	0	1	0	1	0	1	1	0	1	1	0	3	2	1	5	k__Bacteria; p__Firmicutes; c__Clostridia; o__Clostridiales; f__Lachnospiraceae
1227	0	0	0	0	0	0	0	1	0	0	0	0	0	0	1	1	1	0	0	0	0	0	1	0	3	k__Bacteria; p__Bacteroidetes; c__Bacteroidia; o__Bacteroidales; f__Bacteroidales_S24_7_group; g__mouse_gut_metagenome; s__mouse_gut_metagenome
1228	0	1	0	0	0	1	0	0	0	0	0	0	0	0	0	0	1	0	0	0	2	1	0	0	2	k__Bacteria
1229	0	0	0	0	1	0	0	0	0	0	1	0	0	0	0	0	1	0	0	1	0	0	0	0	2	k__Bacteria
1230	1	2	1	0	0	1	0	2	1	5	14	0	0	0	0	1	3	2	1	2	2	0	9	0	21	k__Bacteria; p__Firmicutes; c__Clostridia; o__Clostridiales; f__Lachnospiraceae
1231	0	0	0	0	0	0	0	0	0	0	0	0	0	0	0	0	0	0	0	0	0	0	0	0	2	k__Bacteria; p__Firmicutes; c__Bacilli; o__Lactobacillales; f__Leuconostocaceae; g__Weissella
1232	0	0	0	0	0	0	0	1	1	0	7	3	14	30	3	5	3	0	8	0	10	1	0	1	13	k__Bacteria; p__Bacteroidetes; c__Bacteroidia; o__Bacteroidales; f__Bacteroidaceae; g__Bacteroides
1233	0	0	0	3	0	0	0	0	0	0	1	0	0	7	0	0	0	0	0	0	2	0	0	0	3	k__Bacteria; p__Bacteroidetes; c__Bacteroidia; o__Bacteroidales; f__Bacteroidales_S24_7_group
1234	0	0	0	0	0	0	0	0	0	0	53	4	0	36	0	1	1	0	0	0	0	0	0	0	0	k__Bacteria; p__Firmicutes; c__Clostridia; o__Clostridiales; f__Lachnospiraceae; g__Lachnospiraceae_NK4A136_group; s__uncultured_bacterium
1235	0	0	1	0	0	0	0	0	0	0	3	0	0	0	0	0	0	0	0	0	0	0	0	0	0	k__Bacteria; p__Firmicutes; c__Clostridia; o__Clostridiales; f__Lachnospiraceae
1236	0	0	0	0	0	0	0	0	0	1	7	0	0	0	0	0	0	0	0	1	2	0	3	0	5	k__Bacteria; p__Firmicutes; c__Clostridia; o__Clostridiales; f__Lachnospiraceae
1237	7	0	2	0	0	0	1	3	0	0	10	1	1	1	1	18	0	1	4	3	0	3	0	3	0	k__Bacteria; p__Bacteroidetes; c__Bacteroidia; o__Bacteroidales; f__Bacteroidales_S24_7_group; g__uncultured_bacterium; s__uncultured_bacterium
1238	0	1	0	0	0	0	0	0	1	2	6	0	0	0	0	0	2	1	1	0	1	0	3	0	0	k__Bacteria; p__Firmicutes; c__Clostridia; o__Clostridiales; f__Lachnospiraceae
1239	2	1	3	3	1	10	8	8	4	8	14	28	19	5	7	14	12	8	7	18	1	9	9	1	1	k__Bacteria; p__Bacteroidetes; c__Bacteroidia; o__Bacteroidales; f__Bacteroidales_S24_7_group; g__uncultured_bacterium; s__uncultured_bacterium
1240	0	0	0	0	0	3	0	0	2	2	18	1	0	1	1	0	0	0	0	0	1	0	3	0	1	k__Bacteria; p__Firmicutes; c__Clostridia; o__Clostridiales; f__Lachnospiraceae
1241	0	0	0	0	0	0	0	0	0	0	22	0	0	34	3	14	3	0	18	3	0	0	0	0	0	k__Bacteria; p__Proteobacteria; c__Alphaproteobacteria; o__Rhodospirillales; f__Rhodospirillaceae; g__Thalassospira; s__Azospirillum_sp._CAG:260
1242	0	0	0	0	0	3	0	3	6	0	15	0	0	0	0	1	0	0	0	0	1	3	0	1	2	k__Bacteria; p__Firmicutes; c__Clostridia; o__Clostridiales
1243	0	0	0	0	0	2	0	3	0	0	12	1	4	13	3	2	8	0	0	2	0	0	0	9	3	k__Bacteria; p__Bacteroidetes; c__Bacteroidia; o__Bacteroidales; f__Rikenellaceae; g__Alistipes
1244	1	1	0	0	0	0	0	0	0	0	3	1	1	0	0	0	0	0	0	0	1	0	0	0	0	k__Bacteria; p__Bacteroidetes; c__Bacteroidia; o__Bacteroidales; f__Bacteroidales_S24_7_group; g__uncultured_bacterium; s__uncultured_bacterium
1245	0	0	0	0	0	0	0	0	0	4	6	3	1	7	13	8	1	23	23	0	0	0	0	0	0	k__Bacteria; p__Firmicutes; c__Clostridia; o__Clostridiales; f__Lachnospiraceae; g__Lachnospiraceae_NK4A136_group
1246	0	0	0	0	2	0	0	4	0	0	14	3	12	40	8	42	28	1	10	0	13	0	0	1	15	k__Bacteria; p__Bacteroidetes; c__Bacteroidia; o__Bacteroidales; f__Bacteroidaceae; g__Bacteroides; s__uncultured_bacterium
1247	4	3	0	3	1	0	1	1	0	0	9	4	6	6	1	0	1	0	0	1	7	4	0	4	4	k__Bacteria; p__Bacteroidetes; c__Bacteroidia; o__Bacteroidales; f__Bacteroidales_S24_7_group; g__uncultured_bacterium; s__uncultured_bacterium
1248	0	0	0	0	0	0	0	0	0	0	2	0	0	0	0	0	0	0	0	0	0	0	0	0	0	k__Bacteria; p__Firmicutes; c__Clostridia; o__Clostridiales; f__Lachnospiraceae
1249	0	0	2	1	0	2	0	1	0	0	2	2	1	2	0	0	2	0	4	4	2	0	1	0	1	k__Bacteria; p__Bacteroidetes; c__Bacteroidia; o__Bacteroidales; f__Bacteroidales_S24_7_group
1250	0	0	0	0	0	0	0	2	0	4	8	2	0	1	0	0	1	0	0	0	2	0	0	0	3	k__Bacteria; p__Firmicutes; c__Clostridia; o__Clostridiales; f__Lachnospiraceae
1251	1	5	0	1	0	3	1	1	5	1	12	1	1	3	0	2	0	0	0	0	1	0	5	1	3	k__Bacteria; p__Firmicutes; c__Clostridia; o__Clostridiales; f__Lachnospiraceae; g__Lachnospiraceae_NK4A136_group
1252	0	0	0	0	0	0	0	0	0	0	3	0	0	1	0	0	0	0	0	0	0	0	0	0	0	k__Bacteria; p__Bacteroidetes; c__Bacteroidia; o__Bacteroidales
1253	0	0	0	0	0	0	0	0	0	0	8	31	12	0	1	0	15	1064	1	416	0	1	0	1	1	k__Bacteria; p__Firmicutes; c__Clostridia; o__Clostridiales; f__Ruminococcaceae; g__Ruminococcaceae_UCG_014
1254	0	0	0	1	2	0	0	0	1	1	3	0	0	0	0	0	0	0	0	0	1	0	0	0	0	k__Bacteria; p__Firmicutes; c__Clostridia; o__Clostridiales; f__Lachnospiraceae; g__uncultured; s__uncultured_bacterium
1255	0	0	0	0	0	0	0	6	0	3	7	1	0	10	1	13	0	9	6	5	0	0	0	0	0	k__Bacteria; p__Bacteroidetes; c__Bacteroidia; o__Bacteroidales; f__Rikenellaceae; g__Alistipes; Ambiguous_taxa
1256	0	0	0	0	0	0	1	0	0	0	3	8	0	0	1	1	0	0	1	0	0	0	1	1	1	k__Bacteria; p__Bacteroidetes; c__Bacteroidia; o__Bacteroidales
1257	0	0	0	0	0	2	4	2	0	0	1	9	13	0	2	2	1	4	4	2	0	2	0	1	1	k__Bacteria; p__Bacteroidetes; c__Bacteroidia; o__Bacteroidales; f__Bacteroidaceae; g__Bacteroides
1258	0	0	0	0	0	1	0	0	0	0	0	2	0	1	0	0	0	0	1	0	0	0	0	0	0	k__Bacteria; p__Bacteroidetes; c__Bacteroidia; o__Bacteroidales
1259	1	0	2	0	1	0	0	1	0	0	0	3	2	0	1	2	0	2	0	0	0	0	0	0	0	k__Bacteria; p__Bacteroidetes; c__Bacteroidia; o__Bacteroidales; f__Bacteroidales_S24_7_group
1260	0	0	0	0	0	0	0	0	1	0	0	6	6	0	0	0	0	251	326	128	0	0	0	0	0	k__Bacteria; p__Firmicutes; c__Clostridia; o__Clostridiales; f__Ruminococcaceae; g__Ruminococcus_1
1261	0	0	0	0	0	0	0	0	0	0	0	2	0	0	0	0	0	0	0	0	1	0	0	0	0	k__Bacteria; p__Bacteroidetes; c__Bacteroidia; o__Bacteroidales; f__Bacteroidales_S24_7_group
1262	0	0	0	0	0	0	4	1	0	0	0	10	0	1	0	0	0	0	0	1	0	0	0	0	0	k__Bacteria; p__Proteobacteria; c__Alphaproteobacteria; o__Sphingomonadales; f__Sphingomonadaceae; g__Sphingobium
1263	0	0	0	0	0	4	1	4	0	1	8	5	4	15	4	8	4	0	5	0	0	1	1	0	3	k__Bacteria; p__Bacteroidetes; c__Bacteroidia; o__Bacteroidales; f__ratAN060301C; g__uncultured_bacterium; s__uncultured_bacterium
1264	0	0	3	3	0	1	0	4	6	0	3	5	3	3	2	10	3	3	0	1	0	5	1	2	1	k__Bacteria; p__Bacteroidetes; c__Bacteroidia; o__Bacteroidales; f__Bacteroidales_S24_7_group
1265	4	0	2	5	2	0	0	6	1	0	11	11	5	24	3	3	2	0	1	1	6	5	0	8	5	k__Bacteria; p__Bacteroidetes; c__Bacteroidia; o__Bacteroidales; f__Bacteroidales_S24_7_group; g__uncultured_bacterium; s__uncultured_bacterium
1266	0	0	0	0	0	0	5	1	0	0	0	4	1	1	1	0	0	0	0	0	0	0	0	0	0	k__Bacteria; p__Proteobacteria; c__Gammaproteobacteria; o__Xanthomonadales; f__Xanthomonadaceae; g__Stenotrophomonas; s__uncultured_bacterium
1267	0	0	0	0	0	0	0	0	0	1	0	2	0	0	0	0	1	0	0	0	0	1	0	0	0	k__Bacteria; p__Bacteroidetes; c__Bacteroidia; o__Bacteroidales
1268	0	0	0	0	0	0	0	0	0	0	0	2	0	0	0	0	0	0	0	0	0	0	0	0	0	k__Bacteria; p__Bacteroidetes; c__Bacteroidia; o__Bacteroidales; f__Bacteroidales_S24_7_group; g__uncultured_bacterium; s__uncultured_bacterium
1269	0	0	0	0	0	0	4	0	3	0	0	11	0	0	0	0	0	0	0	1	1	0	0	0	0	k__Bacteria; p__Proteobacteria; c__Betaproteobacteria; o__Burkholderiales; f__Comamonadaceae; g__Comamonas; Ambiguous_taxa
1270	0	0	0	0	0	0	1	0	1	1	0	2	1	0	2	0	3	0	0	0	0	0	0	0	0	k__Bacteria; p__Proteobacteria; c__Epsilonproteobacteria; o__Campylobacterales; f__Helicobacteraceae; g__Helicobacter; Ambiguous_taxa
1271	1	1	0	0	1	0	1	0	1	0	0	1	2	0	0	1	3	0	8	1	0	0	0	1	1	k__Bacteria; p__Bacteroidetes; c__Bacteroidia; o__Bacteroidales; f__Bacteroidales_S24_7_group; g__uncultured_bacterium; s__uncultured_bacterium
1272	0	0	0	1	0	0	0	0	0	0	0	1	0	0	0	0	0	0	1	1	0	0	0	0	0	k__Bacteria; p__Tenericutes; c__Mollicutes; o__Mollicutes_RF9; Ambiguous_taxa; Ambiguous_taxa; Ambiguous_taxa
1273	0	0	0	0	0	0	0	0	0	0	0	2	0	0	0	0	0	0	1	1	0	0	0	0	0	k__Bacteria; p__Bacteroidetes; c__Bacteroidia; o__Bacteroidales; f__Bacteroidales_S24_7_group; g__uncultured_bacterium; s__uncultured_bacterium
1274	5	0	0	1	2	11	4	7	1	0	11	17	20	18	2	2	7	3	0	3	5	7	2	3	6	k__Bacteria; p__Bacteroidetes; c__Bacteroidia; o__Bacteroidales
1275	0	0	1	0	0	1	0	10	2	1	0	5	9	0	0	1	1	0	1	2	0	0	0	0	0	k__Bacteria; p__Bacteroidetes; c__Bacteroidia; o__Bacteroidales
1276	0	0	0	1	1	0	0	2	0	0	0	1	1	0	0	5	5	8	2	3	0	3	0	0	1	k__Bacteria
1277	0	0	0	0	0	0	0	1	0	0	0	2	1	1	0	0	0	0	0	0	0	0	0	0	0	k__Bacteria; p__Bacteroidetes; c__Bacteroidia; o__Bacteroidales; f__Bacteroidales_S24_7_group; g__uncultured_bacterium; s__uncultured_bacterium
1278	1	2	0	0	0	1	0	0	0	0	1	2	4	0	0	0	0	0	0	0	0	0	0	0	1	k__Bacteria; p__Firmicutes; c__Clostridia; o__Clostridiales; f__Lachnospiraceae
1279	1	0	0	0	0	0	2	1	0	0	0	13	15	1	2	12	6	21	12	14	0	3	1	0	0	k__Bacteria; p__Bacteroidetes; c__Bacteroidia; o__Bacteroidales
1280	0	0	0	0	0	0	0	7	0	0	0	7	4	0	0	0	0	0	2	2	0	0	0	0	0	k__Bacteria; p__Bacteroidetes; c__Bacteroidia; o__Bacteroidales; f__Bacteroidales_S24_7_group; g__uncultured_bacterium; s__uncultured_bacterium
1281	0	0	0	0	0	0	0	0	0	0	0	1	1	0	0	239	0	155	0	0	0	2	0	0	0	k__Bacteria; p__Firmicutes; c__Clostridia; o__Clostridiales; f__Ruminococcaceae; g__Ruminiclostridium_6
1282	0	0	0	0	0	0	0	1	1	0	3	3	2	3	1	5	2	0	0	0	3	0	0	0	1	k__Bacteria; p__Bacteroidetes; c__Bacteroidia; o__Bacteroidales
1283	0	0	0	0	0	0	0	1	0	0	0	1	3	1	1	1	2	3	1	1	0	0	0	1	0	k__Bacteria; p__Bacteroidetes; c__Bacteroidia; o__Bacteroidales
1284	0	0	0	0	1	0	0	0	0	2	0	2	0	0	0	0	0	1	0	0	0	0	0	0	0	k__Bacteria; p__Bacteroidetes; c__Bacteroidia; o__Bacteroidales
1285	0	0	0	0	0	2	0	2	0	0	1	3	4	1	0	5	0	0	0	0	0	0	0	0	0	k__Bacteria; p__Bacteroidetes; c__Bacteroidia; o__Bacteroidales; f__Bacteroidales_S24_7_group; g__uncultured_bacterium; s__uncultured_bacterium
1286	0	0	0	0	0	0	0	1	0	0	0	1	3	8	0	3	1	0	1	0	0	0	0	0	2	k__Bacteria; p__Bacteroidetes; c__Bacteroidia; o__Bacteroidales
1287	0	0	1	0	0	0	0	2	0	0	3	3	5	5	0	3	1	0	1	1	1	3	1	0	4	k__Bacteria; p__Bacteroidetes; c__Bacteroidia; o__Bacteroidales
1288	4	0	0	0	0	0	0	0	0	0	0	2	2	0	1	0	0	0	0	0	0	0	0	1	0	k__Bacteria; p__Bacteroidetes; c__Bacteroidia; o__Bacteroidales; f__Bacteroidales_S24_7_group; g__uncultured_bacterium; s__uncultured_bacterium
1289	0	0	0	0	0	7	0	2	2	0	2	1	5	0	0	2	0	1	0	0	0	0	0	0	0	k__Bacteria; p__Bacteroidetes; c__Bacteroidia; o__Bacteroidales; f__Bacteroidales_S24_7_group; g__uncultured_bacterium; s__uncultured_bacterium
1290	0	1	0	0	1	0	0	0	0	0	0	0	2	1	0	0	0	0	0	0	0	0	0	0	0	k__Bacteria; p__Bacteroidetes; c__Bacteroidia; o__Bacteroidales; f__Rikenellaceae; g__Alistipes; Ambiguous_taxa
1291	2	2	1	4	2	9	3	3	2	1	6	9	13	3	4	1	4	3	3	1	9	8	2	3	4	k__Bacteria; p__Bacteroidetes; c__Bacteroidia; o__Bacteroidales
1292	0	0	0	0	0	0	0	0	0	0	0	0	2	0	0	0	0	0	0	0	0	0	0	0	0	k__Bacteria; p__Bacteroidetes; c__Bacteroidia; o__Bacteroidales
1293	0	0	0	0	0	0	1	0	0	0	0	0	2	0	2	0	0	0	0	0	0	0	0	1	0	k__Bacteria; p__Bacteroidetes; c__Bacteroidia; o__Bacteroidales
1294	7	5	2	4	3	5	0	0	6	4	5	2	6	0	1	1	2	1	1	0	0	1	0	1	4	k__Bacteria; p__Bacteroidetes; c__Bacteroidia; o__Bacteroidales; f__Bacteroidales_S24_7_group; g__uncultured_bacterium; s__uncultured_bacterium
1295	0	4	5	0	1	0	4	0	2	1	2	0	7	2	3	2	3	17	2	8	1	10	13	1	0	k__Bacteria; p__Bacteroidetes; c__Bacteroidia; o__Bacteroidales
1296	1	0	0	2	0	1	0	3	0	0	1	4	5	14	0	10	4	0	0	0	2	1	0	0	3	k__Bacteria; p__Bacteroidetes; c__Bacteroidia; o__Bacteroidales
1297	0	0	0	0	0	0	0	0	0	0	0	0	3	0	0	0	0	0	0	0	0	0	0	0	0	k__Bacteria; p__Bacteroidetes; c__Bacteroidia; o__Bacteroidales
1298	1	2	0	0	0	2	1	0	0	0	0	4	8	0	0	0	1	1	1	9	0	4	0	0	0	k__Bacteria; p__Bacteroidetes; c__Bacteroidia; o__Bacteroidales
1299	0	0	0	0	0	0	0	1	0	0	9	2	4	26	2	1	2	0	3	0	2	0	0	0	3	k__Bacteria; p__Bacteroidetes; c__Bacteroidia; o__Bacteroidales
1300	0	0	0	0	0	0	0	0	0	0	1	0	2	1	0	0	0	0	0	0	0	0	0	0	0	k__Bacteria; p__Bacteroidetes; c__Bacteroidia; o__Bacteroidales
1301	0	0	0	0	0	0	0	0	0	1	1	1	3	0	0	2	1	0	0	0	0	0	3	1	1	k__Bacteria; p__Firmicutes; c__Clostridia; o__Clostridiales; f__Lachnospiraceae
1302	3	0	2	1	0	0	2	1	1	0	0	3	5	8	0	3	8	8	6	2	0	0	3	2	1	k__Bacteria; p__Bacteroidetes; c__Bacteroidia; o__Bacteroidales; f__Rikenellaceae; g__Alistipes
1303	2	0	0	1	2	0	0	3	0	0	2	0	1	2	1	0	2	0	0	1	0	0	0	1	0	k__Bacteria; p__Bacteroidetes; c__Bacteroidia; o__Bacteroidales; f__Bacteroidales_S24_7_group; g__uncultured_bacterium; s__uncultured_bacterium
1304	0	0	0	0	0	0	0	2	0	0	1	1	2	1	0	2	1	0	0	0	0	0	0	3	0	k__Bacteria; p__Bacteroidetes; c__Bacteroidia; o__Bacteroidales
1305	0	0	2	2	0	0	1	4	0	0	7	1	4	3	1	0	0	0	0	0	0	0	0	2	0	k__Bacteria; p__Bacteroidetes; c__Bacteroidia; o__Bacteroidales; f__Bacteroidales_S24_7_group; g__uncultured_bacterium; s__uncultured_bacterium
1306	1	0	0	0	0	0	0	0	0	4	5	0	2	1	0	0	1	5	0	6	0	0	0	0	0	k__Bacteria; p__Firmicutes; c__Clostridia; o__Clostridiales; f__Lachnospiraceae; g__uncultured
1307	2	2	0	1	0	0	4	5	0	0	14	0	1	12	1	57	1	16	27	33	0	14	15	11	0	k__Bacteria; p__Bacteroidetes; c__Bacteroidia; o__Bacteroidales; f__Bacteroidales_S24_7_group; g__uncultured_bacterium; s__uncultured_bacterium
1308	0	0	0	0	0	2	0	2	0	0	1	3	5	2	4	2	1	0	0	0	0	0	0	0	0	k__Bacteria; p__Bacteroidetes; c__Bacteroidia; o__Bacteroidales; f__Bacteroidales_S24_7_group; g__uncultured_bacterium; s__uncultured_bacterium
1309	0	0	0	0	0	0	0	0	0	0	0	0	0	2	0	0	0	0	0	0	0	0	0	3	0	k__Bacteria; p__Bacteroidetes; c__Bacteroidia; o__Bacteroidales; f__Bacteroidales_S24_7_group; g__uncultured_bacterium; s__uncultured_bacterium
1310	7	2	2	2	2	14	1	4	3	3	19	3	10	17	1	6	4	7	2	2	3	4	2	11	2	k__Bacteria; p__Bacteroidetes; c__Bacteroidia; o__Bacteroidales; f__Bacteroidales_S24_7_group; g__uncultured_bacterium; s__uncultured_bacterium
1311	0	0	0	0	0	0	0	0	0	0	6	1	1	5	0	0	0	0	0	0	1	0	0	0	2	k__Bacteria; p__Bacteroidetes; c__Bacteroidia; o__Bacteroidales
1312	0	0	0	0	0	0	0	0	0	0	1	0	0	10	0	0	0	0	0	0	1	0	0	0	3	k__Bacteria; p__Bacteroidetes; c__Bacteroidia; o__Bacteroidales; f__Prevotellaceae
1313	0	0	0	0	0	7	4	5	2	0	4	1	4	2	1	1	6	0	1	0	0	0	0	0	0	k__Bacteria; p__Bacteroidetes; c__Bacteroidia; o__Bacteroidales; f__Rikenellaceae; g__Alistipes; s__uncultured_bacterium
1314	0	0	1	1	1	17	7	4	5	8	11	9	11	9	3	1	4	8	1	1	8	11	2	1	9	k__Bacteria; p__Bacteroidetes; c__Bacteroidia; o__Bacteroidales
1315	0	0	0	0	0	0	1	2	0	0	1	0	1	6	2	31	2	2	1	1	0	0	0	1	0	k__Bacteria; p__Bacteroidetes; c__Bacteroidia; o__Bacteroidales; f__Bacteroidales_S24_7_group; g__uncultured_bacterium; s__uncultured_bacterium
1316	0	0	0	0	0	0	0	0	0	0	0	0	0	2	0	0	0	0	0	1	0	0	0	0	0	k__Bacteria; p__Bacteroidetes; c__Bacteroidia; o__Bacteroidales; f__Bacteroidales_S24_7_group; g__uncultured_bacterium; s__uncultured_bacterium
1317	0	0	0	0	0	0	0	0	1	0	5	0	5	5	0	0	3	0	0	0	0	0	0	0	0	k__Bacteria; p__Bacteroidetes; c__Bacteroidia; o__Bacteroidales; f__Bacteroidales_S24_7_group
1318	0	0	0	1	0	0	0	0	0	0	2	0	0	13	0	0	0	0	0	0	0	0	0	0	0	k__Bacteria; p__Bacteroidetes; c__Bacteroidia; o__Bacteroidales
1319	0	0	0	0	0	0	0	0	0	0	0	0	0	2	0	0	0	0	0	0	0	0	0	0	0	k__Bacteria; p__Firmicutes; c__Clostridia; o__Clostridiales; f__Lachnospiraceae
1320	0	0	0	0	0	2	0	0	0	0	0	0	0	3	1	0	0	0	0	0	0	0	0	0	2	k__Bacteria; p__Firmicutes; c__Clostridia; o__Clostridiales; f__Clostridiales_vadinBB60_group; g__uncultured_bacterium; s__uncultured_bacterium
1321	0	0	0	0	0	0	0	0	0	0	0	1	0	2	0	0	0	0	0	0	0	0	0	0	0	k__Bacteria; p__Bacteroidetes; c__Bacteroidia; o__Bacteroidales
1322	0	0	0	0	0	0	0	2	0	0	0	2	0	2	1	3	0	0	3	0	0	0	0	0	0	k__Bacteria; p__Bacteroidetes; c__Bacteroidia; o__Bacteroidales
1323	0	0	0	5	0	0	0	0	0	0	1	0	0	5	0	0	0	0	0	0	2	0	0	0	1	k__Bacteria; p__Bacteroidetes; c__Bacteroidia; o__Bacteroidales; f__Prevotellaceae; g__Prevotellaceae_UCG_001
1324	17	7	19	57	56	83	29	44	84	21	34	42	42	47	7	58	38	3	15	11	19	8	2	22	13	k__Bacteria; p__Bacteroidetes; c__Bacteroidia; o__Bacteroidales; f__Rikenellaceae; g__Alistipes; s__uncultured_bacterium
1325	3	0	0	1	3	2	0	1	0	1	2	0	1	2	1	0	3	1	1	0	0	0	0	1	0	k__Bacteria; p__Bacteroidetes; c__Bacteroidia; o__Bacteroidales; f__Bacteroidales_S24_7_group; g__uncultured_bacterium; s__uncultured_bacterium
1326	0	0	0	7	0	0	1	0	0	0	5	0	1	44	1	0	0	0	0	0	28	0	0	0	19	k__Bacteria; p__Bacteroidetes; c__Bacteroidia; o__Bacteroidales; f__Bacteroidaceae; g__Bacteroides
1327	2	1	1	1	0	38	33	14	9	7	13	50	49	56	15	8	43	21	30	32	22	38	30	12	61	k__Bacteria; p__Bacteroidetes; c__Bacteroidia; o__Bacteroidales
1328	0	0	0	0	0	0	0	0	0	0	0	0	0	2	0	0	0	0	0	0	0	0	0	0	0	k__Bacteria; p__Bacteroidetes; c__Bacteroidia; o__Bacteroidales; f__Bacteroidales_S24_7_group; g__uncultured_bacterium; s__uncultured_bacterium
1329	2	13	0	6	1	9	1	12	4	78	2	9	22	4	26	28	3	11	0	7	1	0	32	5	2	k__Bacteria; p__Firmicutes; c__Clostridia; o__Clostridiales; f__Lachnospiraceae; g__Lachnospiraceae_NK4A136_group
1330	0	0	0	0	0	0	0	1	0	0	0	5	0	0	2	1	0	0	0	3	0	0	0	0	0	k__Bacteria; p__Proteobacteria; c__Gammaproteobacteria; o__Enterobacteriales; f__Enterobacteriaceae
1331	4	1	0	0	3	5	3	1	3	1	4	2	4	3	1	3	5	1	1	2	0	1	0	2	0	k__Bacteria; p__Bacteroidetes; c__Bacteroidia; o__Bacteroidales; f__Rikenellaceae; g__Alistipes
1332	0	0	0	0	0	0	0	0	0	0	0	0	0	0	2	0	0	0	0	0	0	0	0	0	0	k__Bacteria; p__Proteobacteria; c__Alphaproteobacteria; o__Sphingomonadales; f__Sphingomonadaceae; g__Sphingomonas
1333	0	0	0	0	0	0	0	0	0	0	0	0	0	0	0	14	0	8	2	2	0	0	0	0	0	k__Bacteria; p__Bacteroidetes; c__Bacteroidia; o__Bacteroidales; f__Bacteroidales_S24_7_group; g__uncultured_bacterium; s__uncultured_bacterium
1334	0	0	0	0	0	0	0	0	0	0	0	0	0	0	0	2	0	0	0	0	0	0	0	0	0	k__Bacteria; p__Firmicutes; c__Clostridia; o__Clostridiales; f__Ruminococcaceae; g__[Eubacterium]_coprostanoligenes_group
1335	0	0	0	0	0	0	0	1	0	0	4	0	1	3	0	19	0	6	0	1	0	0	0	2	0	k__Bacteria; p__Bacteroidetes; c__Bacteroidia; o__Bacteroidales; f__Bacteroidales_S24_7_group; g__uncultured_bacterium; s__uncultured_bacterium
1336	0	2	1	0	0	0	0	0	0	0	0	0	0	0	1	2	0	4	3	6	0	1	1	3	0	k__Bacteria; p__Bacteroidetes; c__Bacteroidia; o__Bacteroidales; f__Bacteroidales_S24_7_group
1337	0	0	0	0	0	0	0	0	0	0	0	0	0	0	0	2	0	0	0	0	0	0	0	0	0	k__Bacteria; p__Bacteroidetes; c__Bacteroidia; o__Bacteroidales
1338	18	6	8	1	4	0	0	0	0	0	0	0	0	0	0	20	0	2	1	1	0	1	1	0	0	k__Bacteria; p__Bacteroidetes; c__Bacteroidia; o__Bacteroidales; f__Bacteroidales_S24_7_group; g__uncultured_bacterium; s__uncultured_bacterium
1339	0	0	0	0	0	0	0	0	0	0	0	0	0	0	0	6	0	0	0	0	0	0	0	0	0	k__Bacteria; p__Firmicutes; c__Clostridia; o__Clostridiales; f__Christensenellaceae; g__Christensenellaceae_R_7_group
1340	11	3	7	3	4	2	0	1	0	0	12	4	2	4	1	14	28	33	0	0	1	8	15	7	1	k__Bacteria; p__Firmicutes; c__Clostridia; o__Clostridiales; f__Ruminococcaceae; g__Ruminococcaceae_UCG_014
1341	0	0	0	0	0	0	0	0	0	0	0	1	0	0	0	14	0	69	0	0	0	0	0	0	0	k__Bacteria; p__Firmicutes; c__Clostridia; o__Clostridiales; f__Ruminococcaceae; g__Ruminococcaceae_UCG_014
1342	0	0	0	0	0	0	0	0	0	0	0	0	0	0	0	1	0	0	2	0	0	0	0	0	0	k__Bacteria; p__Bacteroidetes; c__Bacteroidia; o__Bacteroidales
1343	0	0	0	0	0	0	0	0	0	0	0	0	0	0	0	2	0	0	0	0	0	0	0	0	0	k__Bacteria; p__Bacteroidetes; c__Bacteroidia; o__Bacteroidales; f__Bacteroidales_S24_7_group; g__uncultured_bacterium; s__uncultured_bacterium
1344	0	0	0	0	0	0	0	0	0	0	0	0	0	1	0	6	1	0	4	0	0	0	0	0	1	k__Bacteria; p__Bacteroidetes; c__Bacteroidia; o__Bacteroidales; f__Bacteroidaceae; g__Bacteroides; s__uncultured_bacterium
1345	0	0	0	0	0	0	0	0	0	0	5	1	0	0	0	12	0	1	2	3	0	3	1	1	2	k__Bacteria; p__Bacteroidetes; c__Bacteroidia; o__Bacteroidales; f__Bacteroidales_S24_7_group; g__uncultured_bacterium; s__uncultured_bacterium
1346	0	0	0	0	0	0	0	0	0	0	0	0	0	0	0	1	0	1	0	0	0	0	0	2	0	k__Bacteria; p__Bacteroidetes; c__Bacteroidia; o__Bacteroidales
1347	0	0	0	0	0	0	0	0	0	0	0	1	0	0	0	2	0	0	0	0	0	0	0	0	1	k__Bacteria; p__Firmicutes; c__Bacilli; o__Lactobacillales; f__Streptococcaceae; g__Streptococcus; s__Streptococcus_danieliae
1348	0	0	0	0	0	0	1	0	2	3	2	1	2	3	0	3	3	3	2	3	0	0	1	0	1	k__Bacteria; p__Bacteroidetes; c__Bacteroidia; o__Bacteroidales; f__Bacteroidales_S24_7_group
1349	2	0	1	0	1	0	1	2	0	0	3	8	9	3	3	14	9	20	18	23	0	4	3	2	1	k__Bacteria; p__Bacteroidetes; c__Bacteroidia; o__Bacteroidales; f__Bacteroidales_S24_7_group
1350	0	0	0	0	0	0	0	0	0	2	0	0	0	0	0	2	0	0	0	0	0	0	0	0	0	k__Bacteria; p__Firmicutes; c__Clostridia; o__Clostridiales; f__Lachnospiraceae
1351	10	0	3	0	2	0	2	0	0	0	2	0	0	5	1	12	0	8	14	7	0	5	1	4	0	k__Bacteria; p__Bacteroidetes; c__Bacteroidia; o__Bacteroidales; f__Rikenellaceae; g__Alistipes; s__uncultured_bacterium
1352	0	3	1	0	8	0	0	3	0	0	0	0	0	0	0	2	39	82	3	1	0	0	0	0	0	k__Bacteria; p__Firmicutes; c__Clostridia; o__Clostridiales; f__Ruminococcaceae; g__Ruminococcaceae_UCG_014
1353	0	0	0	0	1	0	0	1	0	0	0	1	0	0	0	2	2	1	0	0	0	0	1	1	0	k__Bacteria; p__Firmicutes; c__Clostridia; o__Clostridiales; f__Lachnospiraceae
1354	23	9	6	3	9	0	0	4	0	0	4	1	0	3	0	79	0	27	38	18	0	10	4	8	0	k__Bacteria; p__Bacteroidetes; c__Bacteroidia; o__Bacteroidales; f__Bacteroidales_S24_7_group; g__uncultured_bacterium; s__uncultured_bacterium
1355	0	0	0	0	0	0	0	0	0	0	1	0	1	0	0	3	0	0	2	0	1	1	0	0	0	k__Bacteria; p__Bacteroidetes; c__Bacteroidia; o__Bacteroidales
1356	0	0	0	0	0	0	1	0	0	0	0	0	0	0	0	2	0	0	1	0	0	0	0	0	0	k__Bacteria; p__Bacteroidetes; c__Bacteroidia; o__Bacteroidales; f__Rikenellaceae; g__Alistipes
1357	3	0	0	0	0	0	2	1	0	0	2	0	1	3	2	8	0	2	1	1	0	2	12	8	0	k__Bacteria
1358	0	0	0	0	0	0	0	0	0	0	0	0	0	0	0	1	3	0	2	4	0	0	0	0	0	k__Bacteria; p__Bacteroidetes; c__Bacteroidia; o__Bacteroidales; f__Bacteroidales_S24_7_group; g__uncultured_bacterium; s__uncultured_bacterium
1359	0	0	0	0	0	0	0	2	0	0	2	1	2	12	0	2	4	0	2	0	0	0	0	0	1	k__Bacteria; p__Bacteroidetes; c__Bacteroidia; o__Bacteroidales
1360	0	0	0	0	0	0	0	0	0	0	0	0	0	0	0	1	5	0	1	0	0	0	0	0	0	k__Bacteria; p__Actinobacteria; c__Actinobacteria; o__Micrococcales; f__Micrococcaceae; g__Arthrobacter; Ambiguous_taxa
1361	0	0	0	0	0	2	0	0	0	0	0	0	1	0	0	3	0	0	0	0	0	0	0	0	0	k__Bacteria; p__Firmicutes; c__Clostridia; o__Clostridiales; f__Lachnospiraceae
1362	1	0	0	1	0	0	0	0	0	1	0	0	0	0	0	9	0	0	4	4	0	0	0	0	0	k__Bacteria; p__Firmicutes; c__Clostridia; o__Clostridiales; f__Christensenellaceae; g__Christensenellaceae_R_7_group
1363	0	0	0	0	0	0	0	0	0	0	2	0	0	0	0	2	0	0	0	0	0	0	0	0	0	k__Bacteria; p__Bacteroidetes; c__Bacteroidia; o__Bacteroidales; f__Bacteroidales_S24_7_group
1364	0	0	2	0	0	1	0	1	2	0	1	2	1	2	1	5	5	1	2	1	2	0	0	2	0	k__Bacteria; p__Bacteroidetes; c__Bacteroidia; o__Bacteroidales; f__Bacteroidales_S24_7_group; g__uncultured_bacterium; s__uncultured_bacterium
1365	4	0	0	0	1	0	0	0	0	1	3	0	0	0	2	2	3	1	0	0	1	1	0	0	1	k__Bacteria; p__Firmicutes; c__Clostridia; o__Clostridiales; f__Lachnospiraceae
1366	0	0	0	0	0	0	0	0	0	0	1	0	1	4	1	4	4	0	5	0	1	0	0	0	0	k__Bacteria; p__Bacteroidetes; c__Bacteroidia; o__Bacteroidales; f__ratAN060301C; g__uncultured_bacterium; s__uncultured_bacterium
1367	0	0	0	0	0	0	1	0	0	0	0	2	1	0	0	0	1	1	6	0	0	0	0	0	0	k__Bacteria; p__Bacteroidetes; c__Bacteroidia; o__Bacteroidales
1368	0	0	0	0	0	1	0	0	0	0	0	0	0	0	0	0	2	0	0	2	0	0	0	0	0	k__Bacteria; p__Bacteroidetes; c__Bacteroidia; o__Bacteroidales; f__Porphyromonadaceae; g__Butyricimonas
1369	0	0	0	0	0	0	0	0	0	0	0	0	0	0	0	0	31	0	1	9	0	0	0	0	0	k__Bacteria; p__Firmicutes; c__Bacilli; o__Bacillales; f__Planococcaceae; g__Sporosarcina; s__uncultured_bacterium
1370	0	0	0	0	0	0	0	0	0	0	0	0	0	0	0	0	2	0	0	0	0	0	0	0	0	k__Bacteria; p__Firmicutes; c__Clostridia; o__Clostridiales
1371	0	0	0	0	0	4	2	1	4	2	2	3	2	3	2	4	4	0	4	0	2	0	0	1	3	k__Bacteria; p__Bacteroidetes; c__Bacteroidia; o__Bacteroidales
1372	2	1	0	0	0	0	0	5	1	0	21	3	3	5	1	1	7	0	1	0	10	2	3	2	5	k__Bacteria; p__Bacteroidetes; c__Bacteroidia; o__Bacteroidales; f__Bacteroidales_S24_7_group
1373	3	1	2	2	0	0	7	3	0	2	13	13	13	10	4	3	7	2	0	3	17	13	6	5	11	k__Bacteria; p__Bacteroidetes; c__Bacteroidia; o__Bacteroidales
1374	0	3	2	3	1	0	1	0	0	0	2	1	2	3	0	0	1	6	3	7	0	0	16	0	0	k__Bacteria; p__Bacteroidetes; c__Bacteroidia; o__Bacteroidales
1375	1	2	6	0	0	0	0	0	2	0	0	0	1	0	0	4	2	3	0	0	0	0	0	1	0	k__Bacteria; p__Bacteroidetes; c__Bacteroidia; o__Bacteroidales; f__Bacteroidales_S24_7_group; g__uncultured_bacterium; s__uncultured_bacterium
1376	0	0	0	0	0	0	0	0	0	0	0	0	0	1	0	0	0	29	1	0	0	0	2	0	0	k__Bacteria; p__Firmicutes; c__Clostridia; o__Clostridiales; f__Lachnospiraceae; g__Lachnospiraceae_NK4A136_group; Ambiguous_taxa
1377	0	0	0	0	0	0	0	1	0	0	0	0	0	0	0	0	4	62	0	0	0	0	0	0	0	k__Bacteria; p__Firmicutes; c__Clostridia; o__Clostridiales; f__Ruminococcaceae; g__Ruminococcaceae_UCG_014
1378	1	0	0	0	2	0	0	0	0	0	0	0	0	0	0	1	0	8	0	0	0	0	0	0	0	k__Bacteria
1379	0	0	0	0	0	0	0	0	0	0	0	0	0	0	0	0	0	7	3	1	0	0	0	0	0	k__Bacteria; p__Firmicutes; c__Clostridia; o__Clostridiales; f__Ruminococcaceae; g__Ruminococcus_1
1380	3	3	1	0	1	0	0	0	0	0	0	0	0	0	0	2	0	6	0	4	0	0	0	0	0	k__Bacteria
1381	0	0	0	0	0	0	0	0	0	0	0	0	0	0	0	3	0	4	0	0	0	2	0	0	0	k__Bacteria; p__Firmicutes; c__Clostridia; o__Clostridiales
1382	0	0	0	0	0	0	0	4	0	0	1	1	1	0	0	1	0	9	2	2	0	0	0	0	0	k__Bacteria; p__Firmicutes; c__Clostridia; o__Clostridiales; f__Lachnospiraceae; g__Lachnospiraceae_UCG_008; s__[Clostridium]_leptum
1383	30	6	3	2	3	0	0	2	0	0	2	0	0	0	0	2	0	28	31	1	0	5	1	2	0	k__Bacteria; p__Bacteroidetes; c__Bacteroidia; o__Bacteroidales; f__Bacteroidales_S24_7_group; g__uncultured_bacterium; s__uncultured_bacterium
1384	0	0	0	0	0	0	0	0	0	0	0	0	0	0	0	0	0	2	4	0	0	0	0	0	0	k__Bacteria; p__Bacteroidetes; c__Bacteroidia; o__Bacteroidales; f__Bacteroidales_S24_7_group; g__uncultured_bacterium; s__uncultured_bacterium
1385	0	0	0	0	0	0	0	0	0	0	0	1	1	0	0	0	0	0	3	4	0	0	1	0	0	k__Bacteria; p__Bacteroidetes; c__Bacteroidia; o__Bacteroidales
1386	0	0	0	0	0	0	0	0	0	0	0	0	0	0	0	0	2	0	1	1	0	0	0	1	0	k__Bacteria; p__Bacteroidetes; c__Bacteroidia; o__Bacteroidales; f__Prevotellaceae
1387	0	0	0	0	0	0	0	0	0	1	0	0	0	0	0	0	0	0	2	0	0	0	1	0	0	k__Bacteria; p__Bacteroidetes; c__Bacteroidia; o__Bacteroidales; f__Bacteroidales_S24_7_group
1388	6	9	6	13	10	0	0	8	0	0	1	3	4	0	2	5	0	4	4	4	0	0	0	2	0	k__Bacteria; p__Bacteroidetes; c__Bacteroidia; o__Bacteroidales
1389	0	0	1	0	0	0	0	0	0	0	0	1	0	1	0	1	0	0	2	0	0	0	0	0	0	k__Bacteria; p__Bacteroidetes; c__Bacteroidia; o__Bacteroidales
1390	0	0	0	0	0	2	0	0	0	0	0	0	0	0	0	0	1	0	2	0	0	2	0	0	0	k__Bacteria; p__Firmicutes; c__Clostridia; o__Clostridiales; f__Ruminococcaceae; g__Ruminiclostridium_6
1391	0	0	0	0	0	0	0	0	0	0	0	0	0	0	0	0	0	2	0	2	0	0	0	0	0	k__Bacteria
1392	1	1	0	0	0	0	0	0	0	0	1	0	1	3	1	2	3	1	8	9	0	3	3	1	0	k__Bacteria; p__Bacteroidetes; c__Bacteroidia; o__Bacteroidales; f__Bacteroidales_S24_7_group; g__uncultured_Bacteroidales_bacterium; s__uncultured_Bacteroidales_bacterium
1393	1	5	3	0	0	0	2	1	0	0	9	0	0	12	0	66	2	41	20	25	0	15	38	27	0	k__Bacteria; p__Bacteroidetes; c__Bacteroidia; o__Bacteroidales; f__Bacteroidales_S24_7_group; g__uncultured_bacterium; s__uncultured_bacterium
1394	0	0	1	0	0	0	0	1	0	0	6	0	6	5	1	3	0	0	0	5	0	2	0	0	1	k__Bacteria; p__Bacteroidetes; c__Bacteroidia; o__Bacteroidales; f__Bacteroidales_S24_7_group; g__uncultured_bacterium; s__uncultured_bacterium
1395	4	1	0	0	0	1	0	1	0	0	0	2	1	0	0	1	6	6	3	10	1	2	1	0	0	k__Bacteria
1396	0	0	0	0	0	0	0	0	0	0	0	0	0	0	0	0	0	0	0	2	0	0	0	0	0	k__Bacteria; p__Firmicutes; c__Clostridia; o__Clostridiales; f__Ruminococcaceae
1397	0	0	0	0	0	0	0	0	0	0	0	0	0	0	0	0	0	0	0	3	0	0	0	0	0	k__Bacteria; p__Bacteroidetes; c__Bacteroidia; o__Bacteroidales; f__Porphyromonadaceae; g__Butyricimonas
1398	0	0	0	0	0	0	0	0	0	0	0	0	0	0	0	0	0	0	0	2	0	0	0	0	0	k__Bacteria; p__Firmicutes; c__Clostridia; o__Clostridiales; f__Ruminococcaceae; g__Ruminococcaceae_UCG_014
1399	0	0	0	0	0	0	0	0	0	0	0	0	0	0	0	0	0	2	3	4	0	0	0	0	0	k__Bacteria; p__Firmicutes; c__Clostridia; o__Clostridiales; f__Ruminococcaceae; g__Ruminococcus_1
1400	0	0	0	0	0	0	0	0	0	0	0	0	0	0	0	0	0	27	0	10	0	0	0	0	0	k__Bacteria; p__Firmicutes; c__Clostridia; o__Clostridiales; f__Ruminococcaceae; g__Ruminococcaceae_UCG_014
1401	0	0	1	0	0	0	0	0	0	0	0	0	0	0	0	2	1	8	4	2	0	0	0	1	0	k__Bacteria; p__Bacteroidetes; c__Bacteroidia; o__Bacteroidales; f__Bacteroidales_S24_7_group; g__uncultured_bacterium; s__uncultured_bacterium
