# Supplementary material for: Monosexual Cercariae of Schistosoma japonicum Infection Protects Against DSS-Induced Colitis by Shifting the Th1/Th2 Balance and Modulating the Gut Microbiota
Source: Front Microbiol. 2021 Jan 5;11:606605. doi: 10.3389/fmicb.2020.606605 (PMC7813680; doi:10.3389/fmicb.2020.606605)
Supplement: Supplementary Table 3 — Alpha diversity analyses of OTU indexes show the differences in species abundance across all samples from the five groups. [file Data_Sheet_3.XLS]

Samples	PD_whole_tree	chao1	goods_coverage	observed_species	shannon	simpson
Control.1	21.492968	885.6274781	0.982452316	734.7	7.042365914	0.978970756
Control.2	20.208306	853.9576632	0.980726612	654.2	6.067148915	0.939656341
Control.3	21.2215	914.3303167	0.980145322	695.7	6.811208315	0.974418572
Control.4	19.575034	787.2965274	0.983760218	624.2	6.389561964	0.956038848
Control.5	19.891634	846.167912	0.981453224	641.5	6.56109346	0.969018394
DSS.1	15.353462	555.9588407	0.988546776	441.9	5.480936369	0.895709259
DSS.2	16.268073	627.3329809	0.98657584	472.6	5.307891365	0.880143049
DSS.3	18.39839	751.7939815	0.982588556	586	5.888533873	0.950456169
DSS.4	15.770505	554.7305033	0.988138056	426.5	5.967761601	0.951508976
DSS.5	15.922956	613.4509028	0.987402361	441.3	6.308932234	0.96998325
DSS.Sj.20.1	20.591879	857.958228	0.981298819	670.1	6.521927647	0.964861243
DSS.Sj.20.2	19.628619	791.7327371	0.982316076	620.1	6.05810252	0.939666752
DSS.Sj.20.3	20.031366	838.3875234	0.981544051	645	6.078729422	0.934053984
DSS.Sj.20.4	19.569887	791.7923387	0.983351499	635.4	6.161211824	0.939115482
DSS.Sj.20.5	20.457792	830.4118181	0.980635786	628.2	6.328027032	0.951337572
DSS.Sj.40.1	20.914599	849.4631034	0.98222525	675.7	6.593546205	0.95844025
DSS.Sj.40.2	18.764254	798.955476	0.981380563	591.5	6.145171943	0.955170695
DSS.Sj.40.3	19.027738	789.4515547	0.982615804	601.1	6.358677652	0.96616158
DSS.Sj.40.4	18.547768	758.0761386	0.982870118	559.7	5.908488353	0.951179078
DSS.Sj.40.5	19.56686	809.8781614	0.981798365	608.7	6.135320895	0.951749447
DSS.DXM.1	16.442449	656.017715	0.986121708	483.7	5.540675742	0.927455554
DSS.DXM.2	17.8994	775.025983	0.982515895	568.4	5.788291717	0.936581508
DSS.DXM.3	17.171067	699.3348188	0.985758401	522.7	6.234456794	0.965528539
DSS.DXM.4	18.822001	767.1304518	0.983687557	614.9	6.173342908	0.950824401
DSS.DXM.5	16.806496	654.9994804	0.985803815	498.6	5.588999893	0.9152863
